# Supplementary material for: ﻿A review of the genus Zygota (Hymenoptera, Diapriidae) in Germany with taxonomic notes on this genus and its distinction from Pantoclis
Source: Zookeys. 2024 Jul 24;1207:325–53. doi: 10.3897/zookeys.1207.121725 (PMC11292123; doi:10.3897/zookeys.1207.121725)
Supplement: XML Treatment for Pantoclis [file zookeys.1207.121725-treatment1.xml]

<!DOCTYPE tp:taxon-treatment
  PUBLIC "-//TaxonX//DTD Taxonomic Treatment Publishing DTD v0 20100105//EN" "tax-treatment-NSO.dtd">
<tp:taxon-treatment xmlns:tp="http://www.plazi.org/taxpub"><tp:treatment-meta><kwd-group><label>Taxon classification</label><kwd>
              <named-content content-type="kingdom">Animalia</named-content>
            </kwd><kwd>
              <named-content content-type="order">Hymenoptera</named-content>
            </kwd><kwd>
              <named-content content-type="family">Diapriidae</named-content>
            </kwd></kwd-group><mixed-citation publication-type="journal"><person-group><name><surname>Hübner</surname><given-names>Jeremy</given-names></name><name><surname>Chemyreva</surname><given-names>Vasilisa</given-names></name><name><surname>Macek</surname><given-names>Jan</given-names></name><name><surname>Kolyada</surname><given-names>Victor</given-names></name></person-group><article-title>﻿A review of the genus <italic><tp:taxon-name><tp:taxon-name-part taxon-name-part-type="genus" reg="Zygota">Zygota</tp:taxon-name-part></tp:taxon-name></italic> (<tp:taxon-name><tp:taxon-name-part taxon-name-part-type="order">Hymenoptera</tp:taxon-name-part></tp:taxon-name>, <tp:taxon-name><tp:taxon-name-part taxon-name-part-type="family">Diapriidae</tp:taxon-name-part></tp:taxon-name>) in Germany with taxonomic notes on this genus and its distinction from <italic><tp:taxon-name><tp:taxon-name-part taxon-name-part-type="genus" reg="Pantoclis">Pantoclis</tp:taxon-name-part></tp:taxon-name></italic></article-title><source>Zookeys</source><day>24</day><month>07</month><year>2024</year><volume>1207</volume><fpage>325</fpage><lpage>353</lpage><pub-id pub-id-type="doi">10.3897/zookeys.1207.121725</pub-id></mixed-citation></tp:treatment-meta><tp:nomenclature><label>﻿Genus</label><tp:taxon-name>
            <object-id xmlns:xlink="http://www.w3.org/1999/xlink" content-type="arpha" xlink:type="simple">DECB9414-E217-5F04-B765-D09DDBE1DFFC</object-id>
            <tp:taxon-name-part taxon-name-part-type="genus" reg="Pantoclis">Pantoclis</tp:taxon-name-part>
          </tp:taxon-name><tp:taxon-authority>Förster, 1856</tp:taxon-authority></tp:nomenclature><tp:treatment-sec sec-type="type species" id="SECID0E6PAE"><title>Type species.</title><p><italic><tp:taxon-name><tp:taxon-name-part taxon-name-part-type="genus" reg="Pantoclis">Pantoclis</tp:taxon-name-part><tp:taxon-name-part taxon-name-part-type="species" reg="barycera">barycera</tp:taxon-name-part></tp:taxon-name></italic> Förster, 1861 (Figs <xref ref-type="fig" rid="F1">1A, B</xref>, <xref ref-type="fig" rid="F5">5E</xref>).</p></tp:treatment-sec><tp:treatment-sec sec-type="diagnosis" id="SECID0EYQAE"><title>Diagnosis.</title><p>Body black to yellowish brown; males macropterous, females alate to brachypterous or wingless; occipital carina always with occipital pit (Fig. <xref ref-type="fig" rid="F1">1B</xref>, red arrow); fore tibiae of males always unmodified with homogeneous <tp:taxon-name><tp:taxon-name-part taxon-name-part-type="genus" reg="Zygota"/><tp:taxon-name-part taxon-name-part-type="species" reg="pubescence">pubescence</tp:taxon-name-part></tp:taxon-name> (Fig. <xref ref-type="fig" rid="F3">3H</xref>); submetapleural carina usually present, complete (Fig. <xref ref-type="fig" rid="F2">2A</xref>, green arrow) [if submetapleural carina missing, then venation as described below]; radial cell open to closed, variable in shape (Fig. <xref ref-type="fig" rid="F14">14</xref>); radialis not parallel to parastigma [if parallel (Fig. <xref ref-type="fig" rid="F3">3G, J</xref>) then angle between stigmal and marginal veins as described below]; angle between stigmal and marginal veins 130 degrees (Fig. <xref ref-type="fig" rid="F3">3G, J</xref>) or more; S2 always smooth, without punctured area on it in anterior half (Fig. <xref ref-type="fig" rid="F4">4F</xref>); male genitalia usually slender, apex of aedeagus distinctly convex (Fig. <xref ref-type="fig" rid="F5">5I–L</xref>), lanceolate (Fig. <xref ref-type="fig" rid="F5">5F–L</xref>), rather truncate (Fig. <xref ref-type="fig" rid="F5">5E</xref>) [if genitalia short and stout with rounded aedeagus then fore wing with a closed radial cell], digitus usually diminished (Fig. <xref ref-type="fig" rid="F5">5E–L</xref>) [if not then fore wing with closed radial cell]; ovipositor usually long, at least as long as length of T2 [if ovipositor short then fore wing with closed radial cell].</p><fig id="F1" position="float" orientation="portrait"><object-id xmlns:xlink="http://www.w3.org/1999/xlink" content-type="doi" xlink:type="simple">10.3897/zookeys.1207.121725.figure1</object-id><object-id xmlns:xlink="http://www.w3.org/1999/xlink" content-type="arpha" xlink:type="simple">7BCDCB50-6FDE-5A44-B927-1669036CADC9</object-id><label>Figure 1.</label><caption><p>Morphological characters to identify the closely related genera <italic><tp:taxon-name><tp:taxon-name-part taxon-name-part-type="genus" reg="Zygota">Zygota</tp:taxon-name-part></tp:taxon-name></italic> and <italic><tp:taxon-name><tp:taxon-name-part taxon-name-part-type="genus" reg="Pantoclis">Pantoclis</tp:taxon-name-part></tp:taxon-name></italic><bold>A, E</bold> female <bold>B, C, D</bold> males <bold>A, B</bold><italic><tp:taxon-name><tp:taxon-name-part taxon-name-part-type="genus" reg="Pantoclis">P.</tp:taxon-name-part><tp:taxon-name-part taxon-name-part-type="species" reg="barycera">barycera</tp:taxon-name-part></tp:taxon-name></italic><bold>C</bold><italic><tp:taxon-name><tp:taxon-name-part taxon-name-part-type="genus" reg="Zygota">Z.</tp:taxon-name-part><tp:taxon-name-part taxon-name-part-type="species" reg="walli">walli</tp:taxon-name-part></tp:taxon-name></italic> sp. nov. <bold>D, E</bold><italic><tp:taxon-name><tp:taxon-name-part taxon-name-part-type="genus" reg="Zygota">Z.</tp:taxon-name-part><tp:taxon-name-part taxon-name-part-type="species" reg="abdominalis">abdominalis</tp:taxon-name-part></tp:taxon-name></italic>. Scale bars: 1 mm (<bold>A</bold>); 0.5 mm (<bold>B–F</bold>).</p></caption><graphic xmlns:xlink="http://www.w3.org/1999/xlink" xlink:href="zookeys-1207-325_article-121725__-g001.jpg" position="float" orientation="portrait" xlink:type="simple" id="oo_1099731.jpg"><uri content-type="original_file" xlink:type="simple">https://binary.pensoft.net/fig/1099731</uri></graphic></fig><fig id="F2" position="float" orientation="portrait"><object-id xmlns:xlink="http://www.w3.org/1999/xlink" content-type="doi" xlink:type="simple">10.3897/zookeys.1207.121725.figure2</object-id><object-id xmlns:xlink="http://www.w3.org/1999/xlink" content-type="arpha" xlink:type="simple">E339A9CC-E68B-5150-B2AD-1C7BF29D277A</object-id><label>Figure 2.</label><caption><p>Morphological characters to identify the closely related genera <italic><tp:taxon-name><tp:taxon-name-part taxon-name-part-type="genus" reg="Pantoclis">Pantoclis</tp:taxon-name-part></tp:taxon-name></italic> (<bold>A</bold>) and <italic><tp:taxon-name><tp:taxon-name-part taxon-name-part-type="genus" reg="Zygota">Zygota</tp:taxon-name-part></tp:taxon-name></italic> (<bold>B</bold>) <bold>A</bold><italic><tp:taxon-name><tp:taxon-name-part taxon-name-part-type="genus" reg="Pantoclis">Pantoclis</tp:taxon-name-part></tp:taxon-name></italic> spp., male <bold>B</bold><italic><tp:taxon-name><tp:taxon-name-part taxon-name-part-type="genus" reg="Zygota">Z.</tp:taxon-name-part><tp:taxon-name-part taxon-name-part-type="species" reg="breviuscula">breviuscula</tp:taxon-name-part></tp:taxon-name></italic>, male. Green arrow – submetapleural carina. Scale bars: 0.3 mm.</p></caption><graphic xmlns:xlink="http://www.w3.org/1999/xlink" xlink:href="zookeys-1207-325_article-121725__-g002.jpg" position="float" orientation="portrait" xlink:type="simple" id="oo_1099732.jpg"><uri content-type="original_file" xlink:type="simple">https://binary.pensoft.net/fig/1099732</uri></graphic></fig><fig id="F3" position="float" orientation="portrait"><object-id xmlns:xlink="http://www.w3.org/1999/xlink" content-type="doi" xlink:type="simple">10.3897/zookeys.1207.121725.figure3</object-id><object-id xmlns:xlink="http://www.w3.org/1999/xlink" content-type="arpha" xlink:type="simple">1943BB96-C971-57D7-BBE6-2319492755CC</object-id><label>Figure 3.</label><caption><p>Venation (<bold>A, C, D, G, J</bold>) and fore tibia (<bold>B, E, F, H, I</bold>) morphology of males <bold>A</bold><italic><tp:taxon-name><tp:taxon-name-part taxon-name-part-type="genus" reg="Zygota">Zygota</tp:taxon-name-part><tp:taxon-name-part taxon-name-part-type="species" reg="bensoni">bensoni</tp:taxon-name-part></tp:taxon-name></italic><bold>B</bold><italic><tp:taxon-name><tp:taxon-name-part taxon-name-part-type="genus" reg="Zygota">Z.</tp:taxon-name-part><tp:taxon-name-part taxon-name-part-type="species" reg="sordida">sordida</tp:taxon-name-part></tp:taxon-name></italic><bold>C</bold><italic><tp:taxon-name><tp:taxon-name-part taxon-name-part-type="genus" reg="Zygota">Z.</tp:taxon-name-part><tp:taxon-name-part taxon-name-part-type="species" reg="croton">croton</tp:taxon-name-part></tp:taxon-name></italic><bold>D</bold><italic><tp:taxon-name><tp:taxon-name-part taxon-name-part-type="genus" reg="Zygota">Z.</tp:taxon-name-part><tp:taxon-name-part taxon-name-part-type="species" reg="walli">walli</tp:taxon-name-part></tp:taxon-name></italic> sp. nov. <bold>E</bold><italic><tp:taxon-name><tp:taxon-name-part taxon-name-part-type="genus" reg="Zygota">Z.</tp:taxon-name-part><tp:taxon-name-part taxon-name-part-type="species" reg="breviuscula">breviuscula</tp:taxon-name-part></tp:taxon-name></italic><bold>F</bold><italic><tp:taxon-name><tp:taxon-name-part taxon-name-part-type="genus" reg="Zygota">Z.</tp:taxon-name-part><tp:taxon-name-part taxon-name-part-type="species" reg="walli">walli</tp:taxon-name-part></tp:taxon-name></italic> sp. nov. <bold>H</bold><italic><tp:taxon-name><tp:taxon-name-part taxon-name-part-type="genus" reg="Pantoclis">Pantoclis</tp:taxon-name-part></tp:taxon-name></italic> sp. <bold>I</bold><italic><tp:taxon-name><tp:taxon-name-part taxon-name-part-type="genus" reg="Zygota">Z.</tp:taxon-name-part><tp:taxon-name-part taxon-name-part-type="species" reg="croton">croton</tp:taxon-name-part></tp:taxon-name></italic><bold>G, J</bold><italic><tp:taxon-name><tp:taxon-name-part taxon-name-part-type="genus" reg="Pantoclis">Pantoclis</tp:taxon-name-part></tp:taxon-name></italic> spp. Scale bars: 0.5 mm (<bold>A–E</bold>, <bold>G, I, J</bold>); 0.3 mm (<bold>F, H</bold>).</p></caption><graphic xmlns:xlink="http://www.w3.org/1999/xlink" xlink:href="zookeys-1207-325_article-121725__-g003.jpg" position="float" orientation="portrait" xlink:type="simple" id="oo_1099733.jpg"><uri content-type="original_file" xlink:type="simple">https://binary.pensoft.net/fig/1099733</uri></graphic></fig><fig id="F4" position="float" orientation="portrait"><object-id xmlns:xlink="http://www.w3.org/1999/xlink" content-type="doi" xlink:type="simple">10.3897/zookeys.1207.121725.figure4</object-id><object-id xmlns:xlink="http://www.w3.org/1999/xlink" content-type="arpha" xlink:type="simple">0861F795-5147-50C1-B646-F682635E0065</object-id><label>Figure 4.</label><caption><p>Ventral side of metasoma of females (<bold>A, C, E</bold>) and males (<bold>B, D, F</bold>) <bold>A</bold><italic><tp:taxon-name><tp:taxon-name-part taxon-name-part-type="genus" reg="Zygota">Zygota</tp:taxon-name-part><tp:taxon-name-part taxon-name-part-type="species" reg="breviuscula">breviuscula</tp:taxon-name-part></tp:taxon-name></italic><bold>B</bold><italic><tp:taxon-name><tp:taxon-name-part taxon-name-part-type="genus" reg="Zygota">Z.</tp:taxon-name-part><tp:taxon-name-part taxon-name-part-type="species" reg="abdominalis">abdominalis</tp:taxon-name-part></tp:taxon-name></italic><bold>C, D</bold><italic><tp:taxon-name><tp:taxon-name-part taxon-name-part-type="genus" reg="Zygota">Z.</tp:taxon-name-part><tp:taxon-name-part taxon-name-part-type="species" reg="pubescence">pubescence</tp:taxon-name-part></tp:taxon-name></italic><bold>E</bold><italic><tp:taxon-name><tp:taxon-name-part taxon-name-part-type="genus" reg="Zygota">Z.</tp:taxon-name-part><tp:taxon-name-part taxon-name-part-type="species" reg="walli">walli</tp:taxon-name-part></tp:taxon-name></italic> sp. nov. <bold>F</bold><italic><tp:taxon-name><tp:taxon-name-part taxon-name-part-type="genus" reg="Pantoclis">Pantoclis</tp:taxon-name-part></tp:taxon-name></italic> sp. Scale bar: 0.5 mm.</p></caption><graphic xmlns:xlink="http://www.w3.org/1999/xlink" xlink:href="zookeys-1207-325_article-121725__-g004.jpg" position="float" orientation="portrait" xlink:type="simple" id="oo_1099734.jpg"><uri content-type="original_file" xlink:type="simple">https://binary.pensoft.net/fig/1099734</uri></graphic></fig><fig id="F5" position="float" orientation="portrait"><object-id xmlns:xlink="http://www.w3.org/1999/xlink" content-type="doi" xlink:type="simple">10.3897/zookeys.1207.121725.figure5</object-id><object-id xmlns:xlink="http://www.w3.org/1999/xlink" content-type="arpha" xlink:type="simple">DEF606AF-516A-5E8D-962E-0503D5138A1F</object-id><label>Figure 5.</label><caption><p>Male genitalia of <italic><tp:taxon-name><tp:taxon-name-part taxon-name-part-type="genus" reg="Zygota">Zygota</tp:taxon-name-part></tp:taxon-name></italic> and <italic><tp:taxon-name><tp:taxon-name-part taxon-name-part-type="genus" reg="Pantoclis">Pantoclis</tp:taxon-name-part></tp:taxon-name></italic><bold>A</bold><italic><tp:taxon-name><tp:taxon-name-part taxon-name-part-type="genus" reg="Zygota">Z.</tp:taxon-name-part><tp:taxon-name-part taxon-name-part-type="species" reg="walli">walli</tp:taxon-name-part></tp:taxon-name></italic> sp. nov. <bold>B–D</bold><italic><tp:taxon-name><tp:taxon-name-part taxon-name-part-type="genus" reg="Zygota">Z.</tp:taxon-name-part><tp:taxon-name-part taxon-name-part-type="species" reg="abdominalis">abdominalis</tp:taxon-name-part></tp:taxon-name></italic><bold>E</bold><italic><tp:taxon-name><tp:taxon-name-part taxon-name-part-type="genus" reg="Pantoclis">P.</tp:taxon-name-part><tp:taxon-name-part taxon-name-part-type="species" reg="barycera">barycera</tp:taxon-name-part></tp:taxon-name></italic><bold>F–H</bold><italic><tp:taxon-name><tp:taxon-name-part taxon-name-part-type="genus" reg="Pantoclis">Pantoclis</tp:taxon-name-part></tp:taxon-name></italic> sp. 1 <bold>I–L</bold><italic><tp:taxon-name><tp:taxon-name-part taxon-name-part-type="genus" reg="Pantoclis">Pantoclis</tp:taxon-name-part></tp:taxon-name></italic> sp. 2 <bold>C, G, I, K</bold> lateral view <bold>A, B, D, E, F, H, J, L</bold> ventral view.</p></caption><graphic xmlns:xlink="http://www.w3.org/1999/xlink" xlink:href="zookeys-1207-325_article-121725__-g005.jpg" position="float" orientation="portrait" xlink:type="simple" id="oo_1099735.jpg"><uri content-type="original_file" xlink:type="simple">https://binary.pensoft.net/fig/1099735</uri></graphic></fig></tp:treatment-sec><tp:treatment-sec><!--Section generated to contain objects referenced in tp:taxon-treatment.--><fig id="F14" position="float" orientation="portrait"><object-id xmlns:xlink="http://www.w3.org/1999/xlink" content-type="doi" xlink:type="simple">10.3897/zookeys.1207.121725.figure14</object-id><object-id xmlns:xlink="http://www.w3.org/1999/xlink" content-type="arpha" xlink:type="simple">67BF65B5-7AB1-5E8A-9B2F-7AD0A86F9B50</object-id><label>Figure 14.</label><caption><p>Phylogenetic ML tree of barcoded <italic><tp:taxon-name><tp:taxon-name-part taxon-name-part-type="genus" reg="Pantoclis">Pantoclis</tp:taxon-name-part></tp:taxon-name></italic> material and the polyphyletic appearance of their wing venation. Green represents the taxa with a closed radial cell while species with an open cell are color-coded red. Each node’s support is displayed by the bootstrap and the jackknife values. <italic><tp:taxon-name><tp:taxon-name-part taxon-name-part-type="genus" reg="Aclista">Aclista</tp:taxon-name-part></tp:taxon-name></italic> was used as an outgroup.</p></caption><graphic xmlns:xlink="http://www.w3.org/1999/xlink" xlink:href="zookeys-1207-325_article-121725__-g014.jpg" position="float" orientation="portrait" xlink:type="simple" id="oo_1099744.jpg"><uri content-type="original_file" xlink:type="simple">https://binary.pensoft.net/fig/1099744</uri></graphic></fig></tp:treatment-sec></tp:taxon-treatment>
