# Supplementary material for: ﻿A review of the genus Zygota (Hymenoptera, Diapriidae) in Germany with taxonomic notes on this genus and its distinction from Pantoclis
Source: Zookeys. 2024 Jul 24;1207:325–53. doi: 10.3897/zookeys.1207.121725 (PMC11292123; doi:10.3897/zookeys.1207.121725)
Supplement: XML Treatment for Zygota balteata [file zookeys.1207.121725-treatment5.xml]

<!DOCTYPE tp:taxon-treatment
  PUBLIC "-//TaxonX//DTD Taxonomic Treatment Publishing DTD v0 20100105//EN" "tax-treatment-NSO.dtd">
<tp:taxon-treatment xmlns:tp="http://www.plazi.org/taxpub"><tp:treatment-meta><kwd-group><label>Taxon classification</label><kwd>
              <named-content content-type="kingdom">Animalia</named-content>
            </kwd><kwd>
              <named-content content-type="order">Hymenoptera</named-content>
            </kwd><kwd>
              <named-content content-type="family">Diapriidae</named-content>
            </kwd></kwd-group><mixed-citation publication-type="journal"><person-group><name><surname>Hübner</surname><given-names>Jeremy</given-names></name><name><surname>Chemyreva</surname><given-names>Vasilisa</given-names></name><name><surname>Macek</surname><given-names>Jan</given-names></name><name><surname>Kolyada</surname><given-names>Victor</given-names></name></person-group><article-title>﻿A review of the genus <italic><tp:taxon-name><tp:taxon-name-part taxon-name-part-type="genus" reg="Zygota">Zygota</tp:taxon-name-part></tp:taxon-name></italic> (<tp:taxon-name><tp:taxon-name-part taxon-name-part-type="order">Hymenoptera</tp:taxon-name-part></tp:taxon-name>, <tp:taxon-name><tp:taxon-name-part taxon-name-part-type="family">Diapriidae</tp:taxon-name-part></tp:taxon-name>) in Germany with taxonomic notes on this genus and its distinction from <italic><tp:taxon-name><tp:taxon-name-part taxon-name-part-type="genus" reg="Pantoclis">Pantoclis</tp:taxon-name-part></tp:taxon-name></italic></article-title><source>Zookeys</source><day>24</day><month>07</month><year>2024</year><volume>1207</volume><fpage>325</fpage><lpage>353</lpage><pub-id pub-id-type="doi">10.3897/zookeys.1207.121725</pub-id></mixed-citation></tp:treatment-meta><tp:nomenclature><label>﻿</label><tp:taxon-name>
            <object-id xmlns:xlink="http://www.w3.org/1999/xlink" content-type="arpha" xlink:type="simple">1535DA15-9513-54E4-A2B9-5ED93071CAB7</object-id>
            <tp:taxon-name-part taxon-name-part-type="genus" reg="Zygota">Zygota</tp:taxon-name-part>
            <tp:taxon-name-part taxon-name-part-type="species" reg="balteata">balteata</tp:taxon-name-part>
          </tp:taxon-name><tp:taxon-authority>Macek, 1997</tp:taxon-authority><tp:nomenclature-citation-list><tp:nomenclature-citation><tp:taxon-name>
                <tp:taxon-name-part taxon-name-part-type="genus" reg="Zygota">Zygota</tp:taxon-name-part>
                <tp:taxon-name-part taxon-name-part-type="species" reg="balteata">balteata</tp:taxon-name-part>
              </tp:taxon-name><comment>Macek, 1997: 40, male, female.</comment></tp:nomenclature-citation></tp:nomenclature-citation-list></tp:nomenclature><tp:treatment-sec sec-type="BOLD BIN" id="SECID0EJTAG"><title><abbrev xmlns:xlink="http://www.w3.org/1999/xlink" xlink:title="Barcode of Life Data System" id="ABBRID0EOTAG" xlink:type="simple">BOLD</abbrev> BIN.</title><p>No BIN.</p></tp:treatment-sec><tp:treatment-sec sec-type="material" id="SECID0ETTAG"><title>Material examined.</title><p>Germany: BY: NSG Fellinger Mountain, 08-Jun-2013, 1 ♀, Grafenaschau, 2013, 1 ♀.</p></tp:treatment-sec><tp:treatment-sec sec-type="distribution" id="SECID0EYTAG"><title>Distribution.</title><p>Europe: Czech Republic, Germany*, Slovenia.</p></tp:treatment-sec></tp:taxon-treatment>
