# Supplementary material for: ﻿A review of the genus Zygota (Hymenoptera, Diapriidae) in Germany with taxonomic notes on this genus and its distinction from Pantoclis
Source: Zookeys. 2024 Jul 24;1207:325–53. doi: 10.3897/zookeys.1207.121725 (PMC11292123; doi:10.3897/zookeys.1207.121725)
Supplement: XML Treatment for Zygota congener [file zookeys.1207.121725-treatment9.xml]

<!DOCTYPE tp:taxon-treatment
  PUBLIC "-//TaxonX//DTD Taxonomic Treatment Publishing DTD v0 20100105//EN" "tax-treatment-NSO.dtd">
<tp:taxon-treatment xmlns:tp="http://www.plazi.org/taxpub"><tp:treatment-meta><kwd-group><label>Taxon classification</label><kwd>
              <named-content content-type="kingdom">Animalia</named-content>
            </kwd><kwd>
              <named-content content-type="order">Hymenoptera</named-content>
            </kwd><kwd>
              <named-content content-type="family">Diapriidae</named-content>
            </kwd></kwd-group><mixed-citation publication-type="journal"><person-group><name><surname>Hübner</surname><given-names>Jeremy</given-names></name><name><surname>Chemyreva</surname><given-names>Vasilisa</given-names></name><name><surname>Macek</surname><given-names>Jan</given-names></name><name><surname>Kolyada</surname><given-names>Victor</given-names></name></person-group><article-title>﻿A review of the genus <italic><tp:taxon-name><tp:taxon-name-part taxon-name-part-type="genus" reg="Zygota">Zygota</tp:taxon-name-part></tp:taxon-name></italic> (<tp:taxon-name><tp:taxon-name-part taxon-name-part-type="order">Hymenoptera</tp:taxon-name-part></tp:taxon-name>, <tp:taxon-name><tp:taxon-name-part taxon-name-part-type="family">Diapriidae</tp:taxon-name-part></tp:taxon-name>) in Germany with taxonomic notes on this genus and its distinction from <italic><tp:taxon-name><tp:taxon-name-part taxon-name-part-type="genus" reg="Pantoclis">Pantoclis</tp:taxon-name-part></tp:taxon-name></italic></article-title><source>Zookeys</source><day>24</day><month>07</month><year>2024</year><volume>1207</volume><fpage>325</fpage><lpage>353</lpage><pub-id pub-id-type="doi">10.3897/zookeys.1207.121725</pub-id></mixed-citation></tp:treatment-meta><tp:nomenclature><label>﻿</label><tp:taxon-name>
            <object-id xmlns:xlink="http://www.w3.org/1999/xlink" content-type="arpha" xlink:type="simple">D552001D-904D-5906-883C-E967B78ABC41</object-id>
            <tp:taxon-name-part taxon-name-part-type="genus" reg="Zygota">Zygota</tp:taxon-name-part>
            <tp:taxon-name-part taxon-name-part-type="species" reg="congener">congener</tp:taxon-name-part>
          </tp:taxon-name><tp:taxon-authority>(Zetterstedt, 1840)</tp:taxon-authority><xref ref-type="fig" rid="F6">Figs 6A‒F</xref><xref ref-type="fig" rid="F7">, 7A‒F</xref><tp:nomenclature-citation-list><tp:nomenclature-citation><tp:taxon-name><tp:taxon-name-part taxon-name-part-type="genus" reg="Psilus">Psilus</tp:taxon-name-part> (<tp:taxon-name-part taxon-name-part-type="subgenus" reg="Belyta">Belyta</tp:taxon-name-part>) <tp:taxon-name-part taxon-name-part-type="species" reg="congener">congener</tp:taxon-name-part></tp:taxon-name><comment>Zetterstedt, 1840: 415, female, male.</comment></tp:nomenclature-citation><tp:nomenclature-citation><tp:taxon-name>
                <tp:taxon-name-part taxon-name-part-type="genus" reg="Zygota">Zygota</tp:taxon-name-part>
                <tp:taxon-name-part taxon-name-part-type="species" reg="caligula">caligula</tp:taxon-name-part>
              </tp:taxon-name><comment>Buhl, 1997: 53, female. Syn. nov.</comment></tp:nomenclature-citation></tp:nomenclature-citation-list></tp:nomenclature><tp:treatment-sec sec-type="BOLD BIN" id="SECID0EM6AG"><title><abbrev xmlns:xlink="http://www.w3.org/1999/xlink" xlink:title="Barcode of Life Data System" id="ABBRID0ER6AG" xlink:type="simple">BOLD</abbrev> BIN.</title><p><ext-link xmlns:xlink="http://www.w3.org/1999/xlink" xlink:href="http://boldsystems.org/index.php/Public_BarcodeCluster?clusteruri=BOLD:AAI8609" ext-link-type="uri" xlink:type="simple">BOLD:AAI8609</ext-link>.</p></tp:treatment-sec><tp:treatment-sec sec-type="material" id="SECID0E36AG"><title>Material examined.</title><p><bold><italic>Holotype</italic></bold> of <italic><tp:taxon-name><tp:taxon-name-part taxon-name-part-type="genus" reg="Zygota">Zygota</tp:taxon-name-part><tp:taxon-name-part taxon-name-part-type="species" reg="caligula">caligula</tp:taxon-name-part></tp:taxon-name></italic>: Norway: Mosvik, 14-Aug-1994, “MT. JT:19”, “Smafa”, P.N. Buhl det. 1996, Holotype, <named-content xmlns:xlink="http://www.w3.org/1999/xlink" content-type="dwc:institutional_code" xlink:title="Zoological Museum in Copenhagen" xlink:href="http://grbio.org/institution/zoological-museum-university-copenhagen" xlink:type="simple">ZMUC</named-content> 00021242, <tp:taxon-name><tp:taxon-name-part taxon-name-part-type="genus" reg="Zygota">Zygota</tp:taxon-name-part><tp:taxon-name-part taxon-name-part-type="species" reg="caligula">caligula</tp:taxon-name-part></tp:taxon-name>, 1 ♀. Germany: BY: Garmisch-Partenkirchen, 02-Aug-2018, 13-Aug-2018, 09-Oct-2018, 4 ♂; Grafenaschau, 2013, 1 ♂ (Fig. <xref ref-type="fig" rid="F6">6E</xref>)</p><fig id="F6" position="float" orientation="portrait"><object-id xmlns:xlink="http://www.w3.org/1999/xlink" content-type="doi" xlink:type="simple">10.3897/zookeys.1207.121725.figure6</object-id><object-id xmlns:xlink="http://www.w3.org/1999/xlink" content-type="arpha" xlink:type="simple">4DEBED1C-7BEE-5F2E-B936-8AF6049F09BF</object-id><label>Figure 6.</label><caption><p><italic><tp:taxon-name><tp:taxon-name-part taxon-name-part-type="genus" reg="Zygota">Zygota</tp:taxon-name-part><tp:taxon-name-part taxon-name-part-type="species" reg="congener">congener</tp:taxon-name-part></tp:taxon-name></italic>, male (<bold>B–D, F</bold>) and female (<bold>A, E</bold>) <bold>A</bold> mesosoma and petiole in dorsal view <bold>B</bold> A1–A5 in ventral view <bold>C</bold> fore tibia <bold>D</bold> head and mesosoma in lateral view <bold>E</bold> apex of metasoma in dorsal view (<italic><tp:taxon-name><tp:taxon-name-part taxon-name-part-type="genus" reg="Zygota">Z.</tp:taxon-name-part><tp:taxon-name-part taxon-name-part-type="species" reg="caligula">caligula</tp:taxon-name-part></tp:taxon-name></italic> Buhl, holotype) <bold>F</bold> antennae in ventral view. Scale bars: 0.5 mm (<bold>D</bold>); 1 mm (<bold>F</bold>).</p></caption><graphic xmlns:xlink="http://www.w3.org/1999/xlink" xlink:href="zookeys-1207-325_article-121725__-g006.jpg" position="float" orientation="portrait" xlink:type="simple" id="oo_1099736.jpg"><uri content-type="original_file" xlink:type="simple">https://binary.pensoft.net/fig/1099736</uri></graphic></fig></tp:treatment-sec><tp:treatment-sec sec-type="diagnosis" id="SECID0E2CBG"><title>Diagnosis.</title><p><bold>Both sexes</bold>: postmarginal vein distinctly shorter than radial cell length (Fig. <xref ref-type="fig" rid="F7">7F</xref>); occipital pit present; mesopleuron with only small bare area medially or entirely pubescent (Fig. <xref ref-type="fig" rid="F6">6D</xref>); axillar depression with scattered setae and only 2 verriculate tubercles; propodeal spiracle distinctly enlarged (Fig. <xref ref-type="fig" rid="F6">6A</xref>); base of T2 with lateral corners (Fig. <xref ref-type="fig" rid="F6">6A</xref>); S2 without micro-puncture sculpture anteriorly. <bold>Female</bold>: female antenna with A6‒A14 about 1.25 times as long as wide (Fig. <xref ref-type="fig" rid="F7">7B, C</xref>); T2 punctuated (Fig. <xref ref-type="fig" rid="F7">7B, C</xref>); T8 (apical) with median keel between cerci (Fig. <xref ref-type="fig" rid="F6">6E</xref>). <bold>Male</bold>: A3 strongly emarginate (Fig. <xref ref-type="fig" rid="F6">6B</xref>); fore tibia slightly modified, weakly humped interiorly, entirely pubescent and with a row of enlarged setae along its inner side (Fig. <xref ref-type="fig" rid="F6">6C</xref>); genitalia as in <italic><tp:taxon-name><tp:taxon-name-part taxon-name-part-type="genus" reg="Zygota">Z.</tp:taxon-name-part><tp:taxon-name-part taxon-name-part-type="species" reg="walli">walli</tp:taxon-name-part></tp:taxon-name></italic> sp. nov. and <italic><tp:taxon-name><tp:taxon-name-part taxon-name-part-type="genus" reg="Zygota">Z.</tp:taxon-name-part><tp:taxon-name-part taxon-name-part-type="species" reg="abdominalis">abdominalis</tp:taxon-name-part></tp:taxon-name></italic> (Fig. <xref ref-type="fig" rid="F5">5A‒D</xref>), digitus armed with 3 or 4 teeth.</p><fig id="F7" position="float" orientation="portrait"><object-id xmlns:xlink="http://www.w3.org/1999/xlink" content-type="doi" xlink:type="simple">10.3897/zookeys.1207.121725.figure7</object-id><object-id xmlns:xlink="http://www.w3.org/1999/xlink" content-type="arpha" xlink:type="simple">53A97470-D191-5F44-A5B2-B507550029A6</object-id><label>Figure 7.</label><caption><p>Holotype of the <italic><tp:taxon-name><tp:taxon-name-part taxon-name-part-type="genus" reg="Zygota">Zygota</tp:taxon-name-part><tp:taxon-name-part taxon-name-part-type="species" reg="caligula">caligula</tp:taxon-name-part></tp:taxon-name></italic> Buhl <bold>A</bold> face <bold>B</bold> body in dorsal view <bold>C</bold> body in lateral view <bold>D</bold> metasoma, ventral view <bold>E</bold> type material labels <bold>F</bold> fore wing venation. Scale bar: 0.5 mm.</p></caption><graphic xmlns:xlink="http://www.w3.org/1999/xlink" xlink:href="zookeys-1207-325_article-121725__-g007.jpg" position="float" orientation="portrait" xlink:type="simple" id="oo_1099737.jpg"><uri content-type="original_file" xlink:type="simple">https://binary.pensoft.net/fig/1099737</uri></graphic></fig></tp:treatment-sec><tp:treatment-sec sec-type="remarks" id="SECID0EJGBG"><title>Remarks.</title><p>The female of <italic><tp:taxon-name><tp:taxon-name-part taxon-name-part-type="genus" reg="Zygota">Zygota</tp:taxon-name-part><tp:taxon-name-part taxon-name-part-type="species" reg="congener">congener</tp:taxon-name-part></tp:taxon-name></italic> is best recognized by the large propodeal spiracles (Fig. <xref ref-type="fig" rid="F6">6A</xref>) and the sharp median keel between the cerci on the apical tergite of the female (Fig. <xref ref-type="fig" rid="F6">6E</xref>). These two characters, together with other peculiarities of the morphology of <italic><tp:taxon-name><tp:taxon-name-part taxon-name-part-type="genus" reg="Zygota">Z.</tp:taxon-name-part><tp:taxon-name-part taxon-name-part-type="species" reg="congener">congener</tp:taxon-name-part></tp:taxon-name></italic>, correspond to the characters of the holotype of <italic><tp:taxon-name><tp:taxon-name-part taxon-name-part-type="genus" reg="Zygota">Z.</tp:taxon-name-part><tp:taxon-name-part taxon-name-part-type="species" reg="caligula">caligula</tp:taxon-name-part></tp:taxon-name></italic> Buhl. For this reason, <italic><tp:taxon-name><tp:taxon-name-part taxon-name-part-type="genus" reg="Zygota">Z.</tp:taxon-name-part><tp:taxon-name-part taxon-name-part-type="species" reg="caligula">caligula</tp:taxon-name-part></tp:taxon-name></italic> is considered here to be a junior synonym of <italic><tp:taxon-name><tp:taxon-name-part taxon-name-part-type="genus" reg="Zygota">Z.</tp:taxon-name-part><tp:taxon-name-part taxon-name-part-type="species" reg="congener">congener</tp:taxon-name-part></tp:taxon-name></italic>.</p></tp:treatment-sec><tp:treatment-sec sec-type="distribution" id="SECID0EOIBG"><title>Distribution.</title><p>Austria, Czech Republic, Denmark, Finland, Germany, Russia (European part), Slovenia, Sweden.</p></tp:treatment-sec><tp:treatment-sec><!--Section generated to contain objects referenced in tp:taxon-treatment.--><fig id="F5" position="float" orientation="portrait"><object-id xmlns:xlink="http://www.w3.org/1999/xlink" content-type="doi" xlink:type="simple">10.3897/zookeys.1207.121725.figure5</object-id><object-id xmlns:xlink="http://www.w3.org/1999/xlink" content-type="arpha" xlink:type="simple">DEF606AF-516A-5E8D-962E-0503D5138A1F</object-id><label>Figure 5.</label><caption><p>Male genitalia of <italic><tp:taxon-name><tp:taxon-name-part taxon-name-part-type="genus" reg="Zygota">Zygota</tp:taxon-name-part></tp:taxon-name></italic> and <italic><tp:taxon-name><tp:taxon-name-part taxon-name-part-type="genus" reg="Pantoclis">Pantoclis</tp:taxon-name-part></tp:taxon-name></italic><bold>A</bold><italic><tp:taxon-name><tp:taxon-name-part taxon-name-part-type="genus" reg="Zygota">Z.</tp:taxon-name-part><tp:taxon-name-part taxon-name-part-type="species" reg="walli">walli</tp:taxon-name-part></tp:taxon-name></italic> sp. nov. <bold>B–D</bold><italic><tp:taxon-name><tp:taxon-name-part taxon-name-part-type="genus" reg="Zygota">Z.</tp:taxon-name-part><tp:taxon-name-part taxon-name-part-type="species" reg="abdominalis">abdominalis</tp:taxon-name-part></tp:taxon-name></italic><bold>E</bold><italic><tp:taxon-name><tp:taxon-name-part taxon-name-part-type="genus" reg="Pantoclis">P.</tp:taxon-name-part><tp:taxon-name-part taxon-name-part-type="species" reg="barycera">barycera</tp:taxon-name-part></tp:taxon-name></italic><bold>F–H</bold><italic><tp:taxon-name><tp:taxon-name-part taxon-name-part-type="genus" reg="Pantoclis">Pantoclis</tp:taxon-name-part></tp:taxon-name></italic> sp. 1 <bold>I–L</bold><italic><tp:taxon-name><tp:taxon-name-part taxon-name-part-type="genus" reg="Pantoclis">Pantoclis</tp:taxon-name-part></tp:taxon-name></italic> sp. 2 <bold>C, G, I, K</bold> lateral view <bold>A, B, D, E, F, H, J, L</bold> ventral view.</p></caption><graphic xmlns:xlink="http://www.w3.org/1999/xlink" xlink:href="zookeys-1207-325_article-121725__-g005.jpg" position="float" orientation="portrait" xlink:type="simple" id="oo_1099735.jpg"><uri content-type="original_file" xlink:type="simple">https://binary.pensoft.net/fig/1099735</uri></graphic></fig></tp:treatment-sec></tp:taxon-treatment>
