# Supplementary material for: ﻿A review of the genus Zygota (Hymenoptera, Diapriidae) in Germany with taxonomic notes on this genus and its distinction from Pantoclis
Source: Zookeys. 2024 Jul 24;1207:325–53. doi: 10.3897/zookeys.1207.121725 (PMC11292123; doi:10.3897/zookeys.1207.121725)
Supplement: XML Treatment for Zygota parallela [file zookeys.1207.121725-treatment13.xml]

<!DOCTYPE tp:taxon-treatment
  PUBLIC "-//TaxonX//DTD Taxonomic Treatment Publishing DTD v0 20100105//EN" "tax-treatment-NSO.dtd">
<tp:taxon-treatment xmlns:tp="http://www.plazi.org/taxpub"><tp:treatment-meta><kwd-group><label>Taxon classification</label><kwd>
              <named-content content-type="kingdom">Animalia</named-content>
            </kwd><kwd>
              <named-content content-type="order">Hymenoptera</named-content>
            </kwd><kwd>
              <named-content content-type="family">Diapriidae</named-content>
            </kwd></kwd-group><mixed-citation publication-type="journal"><person-group><name><surname>Hübner</surname><given-names>Jeremy</given-names></name><name><surname>Chemyreva</surname><given-names>Vasilisa</given-names></name><name><surname>Macek</surname><given-names>Jan</given-names></name><name><surname>Kolyada</surname><given-names>Victor</given-names></name></person-group><article-title>﻿A review of the genus <italic><tp:taxon-name><tp:taxon-name-part taxon-name-part-type="genus" reg="Zygota">Zygota</tp:taxon-name-part></tp:taxon-name></italic> (<tp:taxon-name><tp:taxon-name-part taxon-name-part-type="order">Hymenoptera</tp:taxon-name-part></tp:taxon-name>, <tp:taxon-name><tp:taxon-name-part taxon-name-part-type="family">Diapriidae</tp:taxon-name-part></tp:taxon-name>) in Germany with taxonomic notes on this genus and its distinction from <italic><tp:taxon-name><tp:taxon-name-part taxon-name-part-type="genus" reg="Pantoclis">Pantoclis</tp:taxon-name-part></tp:taxon-name></italic></article-title><source>Zookeys</source><day>24</day><month>07</month><year>2024</year><volume>1207</volume><fpage>325</fpage><lpage>353</lpage><pub-id pub-id-type="doi">10.3897/zookeys.1207.121725</pub-id></mixed-citation></tp:treatment-meta><tp:nomenclature><label>﻿</label><tp:taxon-name>
            <object-id xmlns:xlink="http://www.w3.org/1999/xlink" content-type="arpha" xlink:type="simple">6391D137-13FC-5915-9E4A-DF411BC28FF7</object-id>
            <tp:taxon-name-part taxon-name-part-type="genus" reg="Zygota">Zygota</tp:taxon-name-part>
            <tp:taxon-name-part taxon-name-part-type="species" reg="parallela">parallela</tp:taxon-name-part>
          </tp:taxon-name><tp:taxon-authority>(Thomson, 1859)</tp:taxon-authority><tp:nomenclature-citation-list><tp:nomenclature-citation><tp:taxon-name>
                <tp:taxon-name-part taxon-name-part-type="genus" reg="Belyta">Belyta</tp:taxon-name-part>
                <tp:taxon-name-part taxon-name-part-type="species" reg="parallela">parallela</tp:taxon-name-part>
              </tp:taxon-name><comment>Thomson, 1859: 175, male.</comment></tp:nomenclature-citation><tp:nomenclature-citation><tp:taxon-name>
                <tp:taxon-name-part taxon-name-part-type="genus" reg="Aclista">Aclista</tp:taxon-name-part>
                <tp:taxon-name-part taxon-name-part-type="species" reg="macroneura">macroneura</tp:taxon-name-part>
              </tp:taxon-name><comment>Kieffer, 1909. Synonymized by <xref ref-type="bibr" rid="B20">Macek (1997)</xref>.</comment></tp:nomenclature-citation></tp:nomenclature-citation-list></tp:nomenclature><tp:treatment-sec sec-type="BOLD BINs" id="SECID0EZUBG"><title><abbrev xmlns:xlink="http://www.w3.org/1999/xlink" xlink:title="Barcode of Life Data System" id="ABBRID0E5UBG" xlink:type="simple">BOLD</abbrev> BINs.</title><p><ext-link xmlns:xlink="http://www.w3.org/1999/xlink" xlink:href="http://boldsystems.org/index.php/Public_BarcodeCluster?clusteruri=BOLD:ACU1498" ext-link-type="uri" xlink:type="simple">BOLD:ACU1498</ext-link>, <ext-link xmlns:xlink="http://www.w3.org/1999/xlink" xlink:href="http://boldsystems.org/index.php/Public_BarcodeCluster?clusteruri=BOLD:AEJ0893" ext-link-type="uri" xlink:type="simple">BOLD:AEJ0893</ext-link>.</p></tp:treatment-sec><tp:treatment-sec sec-type="material" id="SECID0EOVBG"><title>Material examined.</title><p>(<ext-link xmlns:xlink="http://www.w3.org/1999/xlink" xlink:href="http://boldsystems.org/index.php/Public_BarcodeCluster?clusteruri=BOLD:ACU1498" ext-link-type="uri" xlink:type="simple">BOLD:ACU1498</ext-link>) Germany: BY: Berchtesgaden, 11-Jun-2017, 3 ♂; Rhoen mountains, 27-Jun–11-Jul-2018, 2 ♀, 1 ♂; NSG Metzgergraben, 25-Jun-2016, 1 ♂; NSG Metzgergraben, 10–25-Jun-2016, 10 ♀, 37 ♂; Oberstdorf, 24-Jul-2016, 1 ♀, 17 ♂; Oberstdorf, 28-Jun-2016, 12 ♂; Siegenburg, 08–26-May-2017, 4 ♂; Grafenreuth, 01–15-Jul-2019, 1 ♀, 1 ♂; Paehl, 24-Apr-08-May-2020, 6 ♂; Rhoen mountains, 27-Jun-18-Jul-2018, 10 ♂; NSG “Schwarzes Moor”, 26-Jun–18-Jul-2017, 4 ♂. Material examined (<ext-link xmlns:xlink="http://www.w3.org/1999/xlink" xlink:href="http://boldsystems.org/index.php/Public_BarcodeCluster?clusteruri=BOLD:AEJ0893" ext-link-type="uri" xlink:type="simple">BOLD:AEJ0893</ext-link>). Germany: BY: Sugenheim, 24-May-2021, 1? (ZSM-HYM-42355-A04); Garmisch-Partenkirchen, 13-Aug-2018, 1 ♀; Markt Nordheim, 02-May-2019, 1 ♂.</p></tp:treatment-sec><tp:treatment-sec sec-type="distribution" id="SECID0E5VBG"><title>Distribution.</title><p>Europe: Austria, Czech Republic, Germany, Hungary, Poland, Scotland, Slovenia, Sweden.</p></tp:treatment-sec><ref-list><ref id="B20"><mixed-citation xmlns:xlink="http://www.w3.org/1999/xlink" xlink:type="simple"><person-group><name name-style="western"><surname>Macek</surname><given-names>J</given-names></name></person-group> (<year>1997</year>) <article-title>Revision of Central European species of <italic><tp:taxon-name><tp:taxon-name-part taxon-name-part-type="genus">Zygota</tp:taxon-name-part></tp:taxon-name></italic> (<tp:taxon-name><tp:taxon-name-part taxon-name-part-type="order">Hymenoptera</tp:taxon-name-part></tp:taxon-name>: <tp:taxon-name><tp:taxon-name-part taxon-name-part-type="family">Diapriidae</tp:taxon-name-part></tp:taxon-name>) with description of new species and taxonomic remarks on the genus.</article-title><source>Folia Heyrovskyana</source><volume>5</volume>(<issue>1</issue>): <fpage>31</fpage>–<lpage>57</lpage>.</mixed-citation></ref></ref-list></tp:taxon-treatment>
