# Supplementary material for: ﻿A review of the genus Zygota (Hymenoptera, Diapriidae) in Germany with taxonomic notes on this genus and its distinction from Pantoclis
Source: Zookeys. 2024 Jul 24;1207:325–53. doi: 10.3897/zookeys.1207.121725 (PMC11292123; doi:10.3897/zookeys.1207.121725)
Supplement: XML Treatment for Zygota ruficornis [file zookeys.1207.121725-treatment16.xml]

<!DOCTYPE tp:taxon-treatment
  PUBLIC "-//TaxonX//DTD Taxonomic Treatment Publishing DTD v0 20100105//EN" "tax-treatment-NSO.dtd">
<tp:taxon-treatment xmlns:tp="http://www.plazi.org/taxpub"><tp:treatment-meta><kwd-group><label>Taxon classification</label><kwd>
              <named-content content-type="kingdom">Animalia</named-content>
            </kwd><kwd>
              <named-content content-type="order">Hymenoptera</named-content>
            </kwd><kwd>
              <named-content content-type="family">Diapriidae</named-content>
            </kwd></kwd-group><mixed-citation publication-type="journal"><person-group><name><surname>Hübner</surname><given-names>Jeremy</given-names></name><name><surname>Chemyreva</surname><given-names>Vasilisa</given-names></name><name><surname>Macek</surname><given-names>Jan</given-names></name><name><surname>Kolyada</surname><given-names>Victor</given-names></name></person-group><article-title>﻿A review of the genus <italic><tp:taxon-name><tp:taxon-name-part taxon-name-part-type="genus" reg="Zygota">Zygota</tp:taxon-name-part></tp:taxon-name></italic> (<tp:taxon-name><tp:taxon-name-part taxon-name-part-type="order">Hymenoptera</tp:taxon-name-part></tp:taxon-name>, <tp:taxon-name><tp:taxon-name-part taxon-name-part-type="family">Diapriidae</tp:taxon-name-part></tp:taxon-name>) in Germany with taxonomic notes on this genus and its distinction from <italic><tp:taxon-name><tp:taxon-name-part taxon-name-part-type="genus" reg="Pantoclis">Pantoclis</tp:taxon-name-part></tp:taxon-name></italic></article-title><source>Zookeys</source><day>24</day><month>07</month><year>2024</year><volume>1207</volume><fpage>325</fpage><lpage>353</lpage><pub-id pub-id-type="doi">10.3897/zookeys.1207.121725</pub-id></mixed-citation></tp:treatment-meta><tp:nomenclature><label>﻿</label><tp:taxon-name>
            <object-id xmlns:xlink="http://www.w3.org/1999/xlink" content-type="arpha" xlink:type="simple">48780E4A-2C92-5786-9ADE-5F5820181A60</object-id>
            <tp:taxon-name-part taxon-name-part-type="genus" reg="Zygota">Zygota</tp:taxon-name-part>
            <tp:taxon-name-part taxon-name-part-type="species" reg="ruficornis">ruficornis</tp:taxon-name-part>
          </tp:taxon-name><tp:taxon-authority>(Curtis, 1831)</tp:taxon-authority><xref ref-type="fig" rid="F8">Fig. 8A–I</xref><tp:nomenclature-citation-list><tp:nomenclature-citation><tp:taxon-name>
                <tp:taxon-name-part taxon-name-part-type="genus" reg="Cinetus">Cinetus</tp:taxon-name-part>
                <tp:taxon-name-part taxon-name-part-type="species" reg="ruficornis">ruficornis</tp:taxon-name-part>
              </tp:taxon-name><comment>Curtis, 1831: 380, female.</comment></tp:nomenclature-citation><tp:nomenclature-citation><tp:taxon-name>
                <tp:taxon-name-part taxon-name-part-type="genus" reg="Aclista">Aclista</tp:taxon-name-part>
                <tp:taxon-name-part taxon-name-part-type="species" reg="dentatipes">dentatipes</tp:taxon-name-part>
              </tp:taxon-name><comment>Kieffer, 1908: 447. Synonymized by <xref ref-type="bibr" rid="B20">Macek (1997)</xref>.</comment></tp:nomenclature-citation><tp:nomenclature-citation><tp:taxon-name>
                <tp:taxon-name-part taxon-name-part-type="genus" reg="Aclista">Aclista</tp:taxon-name-part>
                <tp:taxon-name-part taxon-name-part-type="species" reg="norvegica">norvegica</tp:taxon-name-part>
              </tp:taxon-name><comment>Kieffer, 1912: 20. Synonymized by <xref ref-type="bibr" rid="B20">Macek (1997)</xref>.</comment></tp:nomenclature-citation><tp:nomenclature-citation><tp:taxon-name>
                <tp:taxon-name-part taxon-name-part-type="genus" reg="Zygota">Zygota</tp:taxon-name-part>
                <tp:taxon-name-part taxon-name-part-type="species" reg="reticulata">reticulata</tp:taxon-name-part>
              </tp:taxon-name><comment>Kozlov, 1978: 575, female. Syn. nov.</comment></tp:nomenclature-citation></tp:nomenclature-citation-list></tp:nomenclature><tp:treatment-sec sec-type="BOLD BINs" id="SECID0EU5BG"><title><abbrev xmlns:xlink="http://www.w3.org/1999/xlink" xlink:title="Barcode of Life Data System" id="ABBRID0EZ5BG" xlink:type="simple">BOLD</abbrev> BINs.</title><p><ext-link xmlns:xlink="http://www.w3.org/1999/xlink" xlink:href="http://boldsystems.org/index.php/Public_BarcodeCluster?clusteruri=BOLD:AEX2887" ext-link-type="uri" xlink:type="simple">BOLD:AEX2887</ext-link>, <ext-link xmlns:xlink="http://www.w3.org/1999/xlink" xlink:href="http://boldsystems.org/index.php/Public_BarcodeCluster?clusteruri=BOLD:AEK5610" ext-link-type="uri" xlink:type="simple">BOLD:AEK5610</ext-link>, <ext-link xmlns:xlink="http://www.w3.org/1999/xlink" xlink:href="http://boldsystems.org/index.php/Public_BarcodeCluster?clusteruri=BOLD:AEY0233" ext-link-type="uri" xlink:type="simple">BOLD:AEY0233</ext-link>.</p></tp:treatment-sec><tp:treatment-sec sec-type="material" id="SECID0EO6BG"><title>Material examined.</title><p><bold><italic>Holotype</italic></bold> of <italic><tp:taxon-name><tp:taxon-name-part taxon-name-part-type="genus" reg="Zygota">Zygota</tp:taxon-name-part><tp:taxon-name-part taxon-name-part-type="species" reg="reticulata">reticulata</tp:taxon-name-part></tp:taxon-name></italic>: Russia: Kola Peninsula, Lake Vud’yavr basin, Khibiny Mountains, Kol’sk Mt., 18-Jun-1931, Fridolin leg., 1 ♀ (Fig. <xref ref-type="fig" rid="F8">8I</xref>). Germany: BY (<ext-link xmlns:xlink="http://www.w3.org/1999/xlink" xlink:href="http://boldsystems.org/index.php/Public_BarcodeCluster?clusteruri=BOLD:AEX2887" ext-link-type="uri" xlink:type="simple">BOLD:AEX2887</ext-link>): Mittenwald, 30-Jul-2021, 1 ♂. BY (<ext-link xmlns:xlink="http://www.w3.org/1999/xlink" xlink:href="http://boldsystems.org/index.php/Public_BarcodeCluster?clusteruri=BOLD:AEY0233" ext-link-type="uri" xlink:type="simple">BOLD:AEY0233</ext-link>): Paehl, 08-May-2020, 1 ♂; Mittenwald, 13-Jul-2021, 1 ♂. BY (<ext-link xmlns:xlink="http://www.w3.org/1999/xlink" xlink:href="http://boldsystems.org/index.php/Public_BarcodeCluster?clusteruri=BOLD:AEK5610" ext-link-type="uri" xlink:type="simple">BOLD:AEK5610</ext-link>): Mittenwald, 30-Jul-2021, 3 ♂; Garmisch-Partenkirchen, 18-Jul-2018, 02-Aug-2018, 4 ♂. BY (unsequenced material): Garmisch-Partenkirchen, 05-Jul-2018, 18-Jul-2018, 02-Aug-2018, 09-Oct-2018, 4 ♂; Garmisch-Partenkirchen, 13-Aug-2018, 1 ♀, 9 ♂; Bad Windsheim, 12-Jul-2020, 1 ♂; Aub, 21-May-2020, 1 ♂; Grettstadt, 20-May-2020, 1 ♀; Oberstdorf, 28-Jun-2016, 1 ♀, 6 ♂; Rhoen mountains, 27-Jun-11–Jul-2018, 21 ♂; Grafenreuth, 01–15-Jul-2019, 7 ♂; NSG Metzgergraben, 10–25-Jun-2016, 15 ♂; NSG Romberg, 18-May–09-Jun-2018, 3 ♂; Ketterschwang, 01–16-Jul-2019, 3 ♂; Siegenburg, 08–26-May-2017, 2 ♂; Garmisch-Partenkirchen, 02–13-Aug-2018, 2 ♂; NSG “Schwarzes Moor”, 26-Jun–18-Jul-2017, 2 ♂; Paehl, 24-Apr–08-May-2020, 2 ♂; Kehlheim, 29-Jun–13-Jul-2017, 1 ♂; Lohr a. M., 03–14-Jun-2018, 1 ♂; NSG Allacher Lohe, Munich, 08–23-Jun-2021, 1 ♂. BW (unsequenced material): Malsch, 27-Jun–09-Jul-2011, 1 ♀, 4 ♂.</p><fig id="F8" position="float" orientation="portrait"><object-id xmlns:xlink="http://www.w3.org/1999/xlink" content-type="doi" xlink:type="simple">10.3897/zookeys.1207.121725.figure8</object-id><object-id xmlns:xlink="http://www.w3.org/1999/xlink" content-type="arpha" xlink:type="simple">FB92A6EE-5860-542B-8459-3D4077CABA2C</object-id><label>Figure 8.</label><caption><p><italic><tp:taxon-name><tp:taxon-name-part taxon-name-part-type="genus" reg="Zygota">Zygota</tp:taxon-name-part><tp:taxon-name-part taxon-name-part-type="species" reg="ruficornis">ruficornis</tp:taxon-name-part></tp:taxon-name></italic> male (<bold>C, G, H</bold>) and female (<italic><tp:taxon-name><tp:taxon-name-part taxon-name-part-type="genus" reg="Zygota">Z.</tp:taxon-name-part><tp:taxon-name-part taxon-name-part-type="species" reg="reticulata">reticulata</tp:taxon-name-part></tp:taxon-name></italic> Kozlov, holotype) (<bold>A</bold>, <bold>B, D, E, F</bold>) <bold>A</bold> metasoma, dorsal view <bold>B</bold> apex of metasoma, dorsal view <bold>C</bold> genitalia, lateral view <bold>D</bold> head and mesosoma, lateral view <bold>E</bold> antennae, dorsal view <bold>F</bold> fore wing <bold>G</bold> fore tibia <bold>H</bold> antenna, proximal part <bold>I</bold> label of the holotype. Scale bar: 0.5 mm.</p></caption><graphic xmlns:xlink="http://www.w3.org/1999/xlink" xlink:href="zookeys-1207-325_article-121725__-g008.jpg" position="float" orientation="portrait" xlink:type="simple" id="oo_1099738.jpg"><uri content-type="original_file" xlink:type="simple">https://binary.pensoft.net/fig/1099738</uri></graphic></fig></tp:treatment-sec><tp:treatment-sec sec-type="diagnosis" id="SECID0ETCAI"><title>Diagnosis.</title><p><bold>Both sexes</bold>: postmarginal vein distinctly shorter than radial cell length (Fig. <xref ref-type="fig" rid="F8">8F</xref>); occipital pit present; mesopleuron with only small bare area on it medially or entirely pubescent (Fig. <xref ref-type="fig" rid="F8">8D</xref>); axillar depression with scattered setae and only 2 verriculate tubercles; base of T2 with small lateral corners (Fig. <xref ref-type="fig" rid="F8">8A</xref>). <bold>Female</bold>: T2 finely granulate (Fig. <xref ref-type="fig" rid="F8">8A</xref>); Т8 without transverse or elongate carinae on it (Fig. <xref ref-type="fig" rid="F8">8B</xref>); S2 with a small pit in anteriorly half (as in Fig. <xref ref-type="fig" rid="F4">4C</xref>, green arrow). <bold>Male</bold>: A3 weakly emarginate (Fig. <xref ref-type="fig" rid="F8">8H</xref>); fore tibia broadened, with sharp projection and a row of strong setae on the top of it, bare at the apex on its anterior surface (Fig. <xref ref-type="fig" rid="F8">8G</xref>); S2 with a small area of micropuncture in anteriorly half (as in Fig. <xref ref-type="fig" rid="F4">4E</xref>, green arrow); digitus armed with 1 long curved spine; spine extending from digitus at significant angle and not pushed towards it (Fig. <xref ref-type="fig" rid="F8">8C</xref>).</p><p>This species is very similar to <italic><tp:taxon-name><tp:taxon-name-part taxon-name-part-type="genus" reg="Zygota">Z.</tp:taxon-name-part><tp:taxon-name-part taxon-name-part-type="species" reg="pubescens">pubescens</tp:taxon-name-part></tp:taxon-name></italic> except as follows: female antenna stout, with A6‒A14 distinctly transverse (A6‒A14 subquadrate in <italic><tp:taxon-name><tp:taxon-name-part taxon-name-part-type="genus" reg="Zygota">Z.</tp:taxon-name-part><tp:taxon-name-part taxon-name-part-type="species" reg="pubescens">pubescens</tp:taxon-name-part></tp:taxon-name></italic>); male genitalia armed with a spine, which extends from digitus at significant angle (this spine pushed towards digitus in <italic><tp:taxon-name><tp:taxon-name-part taxon-name-part-type="genus" reg="Zygota">Z.</tp:taxon-name-part><tp:taxon-name-part taxon-name-part-type="species" reg="pubescence">pubescence</tp:taxon-name-part></tp:taxon-name></italic>). Both species are very common in Germany.</p></tp:treatment-sec><tp:treatment-sec sec-type="distribution" id="SECID0EKFAI"><title>Distribution.</title><p>Europe: Austria, Czech Republic, France, Germany, Hungary, Norway, Poland, Russia (European part), Scotland, Slovenia.</p></tp:treatment-sec><tp:treatment-sec><!--Section generated to contain objects referenced in tp:taxon-treatment.--><fig id="F4" position="float" orientation="portrait"><object-id xmlns:xlink="http://www.w3.org/1999/xlink" content-type="doi" xlink:type="simple">10.3897/zookeys.1207.121725.figure4</object-id><object-id xmlns:xlink="http://www.w3.org/1999/xlink" content-type="arpha" xlink:type="simple">0861F795-5147-50C1-B646-F682635E0065</object-id><label>Figure 4.</label><caption><p>Ventral side of metasoma of females (<bold>A, C, E</bold>) and males (<bold>B, D, F</bold>) <bold>A</bold><italic><tp:taxon-name><tp:taxon-name-part taxon-name-part-type="genus" reg="Zygota">Zygota</tp:taxon-name-part><tp:taxon-name-part taxon-name-part-type="species" reg="breviuscula">breviuscula</tp:taxon-name-part></tp:taxon-name></italic><bold>B</bold><italic><tp:taxon-name><tp:taxon-name-part taxon-name-part-type="genus" reg="Zygota">Z.</tp:taxon-name-part><tp:taxon-name-part taxon-name-part-type="species" reg="abdominalis">abdominalis</tp:taxon-name-part></tp:taxon-name></italic><bold>C, D</bold><italic><tp:taxon-name><tp:taxon-name-part taxon-name-part-type="genus" reg="Zygota">Z.</tp:taxon-name-part><tp:taxon-name-part taxon-name-part-type="species" reg="pubescence">pubescence</tp:taxon-name-part></tp:taxon-name></italic><bold>E</bold><italic><tp:taxon-name><tp:taxon-name-part taxon-name-part-type="genus" reg="Zygota">Z.</tp:taxon-name-part><tp:taxon-name-part taxon-name-part-type="species" reg="walli">walli</tp:taxon-name-part></tp:taxon-name></italic> sp. nov. <bold>F</bold><italic><tp:taxon-name><tp:taxon-name-part taxon-name-part-type="genus" reg="Pantoclis">Pantoclis</tp:taxon-name-part></tp:taxon-name></italic> sp. Scale bar: 0.5 mm.</p></caption><graphic xmlns:xlink="http://www.w3.org/1999/xlink" xlink:href="zookeys-1207-325_article-121725__-g004.jpg" position="float" orientation="portrait" xlink:type="simple" id="oo_1099734.jpg"><uri content-type="original_file" xlink:type="simple">https://binary.pensoft.net/fig/1099734</uri></graphic></fig></tp:treatment-sec><ref-list><ref id="B20"><mixed-citation xmlns:xlink="http://www.w3.org/1999/xlink" xlink:type="simple"><person-group><name name-style="western"><surname>Macek</surname><given-names>J</given-names></name></person-group> (<year>1997</year>) <article-title>Revision of Central European species of <italic><tp:taxon-name><tp:taxon-name-part taxon-name-part-type="genus">Zygota</tp:taxon-name-part></tp:taxon-name></italic> (<tp:taxon-name><tp:taxon-name-part taxon-name-part-type="order">Hymenoptera</tp:taxon-name-part></tp:taxon-name>: <tp:taxon-name><tp:taxon-name-part taxon-name-part-type="family">Diapriidae</tp:taxon-name-part></tp:taxon-name>) with description of new species and taxonomic remarks on the genus.</article-title><source>Folia Heyrovskyana</source><volume>5</volume>(<issue>1</issue>): <fpage>31</fpage>–<lpage>57</lpage>.</mixed-citation></ref></ref-list></tp:taxon-treatment>
