# Supplementary material for: ﻿A review of the genus Zygota (Hymenoptera, Diapriidae) in Germany with taxonomic notes on this genus and its distinction from Pantoclis
Source: Zookeys. 2024 Jul 24;1207:325–53. doi: 10.3897/zookeys.1207.121725 (PMC11292123; doi:10.3897/zookeys.1207.121725)
Supplement: XML Treatment for Zygota vigil [file zookeys.1207.121725-treatment20.xml]

<!DOCTYPE tp:taxon-treatment
  PUBLIC "-//TaxonX//DTD Taxonomic Treatment Publishing DTD v0 20100105//EN" "tax-treatment-NSO.dtd">
<tp:taxon-treatment xmlns:tp="http://www.plazi.org/taxpub"><tp:treatment-meta><kwd-group><label>Taxon classification</label><kwd>
              <named-content content-type="kingdom">Animalia</named-content>
            </kwd><kwd>
              <named-content content-type="order">Hymenoptera</named-content>
            </kwd><kwd>
              <named-content content-type="family">Diapriidae</named-content>
            </kwd></kwd-group><mixed-citation publication-type="journal"><person-group><name><surname>Hübner</surname><given-names>Jeremy</given-names></name><name><surname>Chemyreva</surname><given-names>Vasilisa</given-names></name><name><surname>Macek</surname><given-names>Jan</given-names></name><name><surname>Kolyada</surname><given-names>Victor</given-names></name></person-group><article-title>﻿A review of the genus <italic><tp:taxon-name><tp:taxon-name-part taxon-name-part-type="genus" reg="Zygota">Zygota</tp:taxon-name-part></tp:taxon-name></italic> (<tp:taxon-name><tp:taxon-name-part taxon-name-part-type="order">Hymenoptera</tp:taxon-name-part></tp:taxon-name>, <tp:taxon-name><tp:taxon-name-part taxon-name-part-type="family">Diapriidae</tp:taxon-name-part></tp:taxon-name>) in Germany with taxonomic notes on this genus and its distinction from <italic><tp:taxon-name><tp:taxon-name-part taxon-name-part-type="genus" reg="Pantoclis">Pantoclis</tp:taxon-name-part></tp:taxon-name></italic></article-title><source>Zookeys</source><day>24</day><month>07</month><year>2024</year><volume>1207</volume><fpage>325</fpage><lpage>353</lpage><pub-id pub-id-type="doi">10.3897/zookeys.1207.121725</pub-id></mixed-citation></tp:treatment-meta><tp:nomenclature><label>﻿</label><tp:taxon-name>
            <object-id xmlns:xlink="http://www.w3.org/1999/xlink" content-type="arpha" xlink:type="simple">D7BC11A8-DFF3-502F-A6A7-74E698786ADD</object-id>
            <tp:taxon-name-part taxon-name-part-type="genus" reg="Zygota">Zygota</tp:taxon-name-part>
            <tp:taxon-name-part taxon-name-part-type="species" reg="vigil">vigil</tp:taxon-name-part>
          </tp:taxon-name><tp:taxon-authority>Nixon, 1957</tp:taxon-authority><xref ref-type="fig" rid="F9">Figs 9A–C</xref><xref ref-type="fig" rid="F10">, 10A–G</xref><tp:nomenclature-citation-list><tp:nomenclature-citation><tp:taxon-name>
                <tp:taxon-name-part taxon-name-part-type="genus" reg="Zygota">Zygota</tp:taxon-name-part>
                <tp:taxon-name-part taxon-name-part-type="species" reg="vigil">vigil</tp:taxon-name-part>
              </tp:taxon-name><comment>Nixon, 1957: 65, male.</comment></tp:nomenclature-citation></tp:nomenclature-citation-list></tp:nomenclature><tp:treatment-sec sec-type="BOLD BIN" id="SECID0ETQAI"><title><abbrev xmlns:xlink="http://www.w3.org/1999/xlink" xlink:title="Barcode of Life Data System" id="ABBRID0EYQAI" xlink:type="simple">BOLD</abbrev> BIN.</title><p>No BIN.</p></tp:treatment-sec><tp:treatment-sec sec-type="material" id="SECID0E4QAI"><title>Material examined.</title><p>Germany: BY: Garmisch-Partenkirchen, 18-Jul-2018, 1 ♂.</p></tp:treatment-sec><tp:treatment-sec sec-type="diagnosis" id="SECID0ECRAI"><title>Diagnosis.</title><p>Slender specimens with postmarginal vein clearly shorter than radial cell length (Fig. <xref ref-type="fig" rid="F9">9</xref>); marginal vein slightly longer than parastigma (Fig. <xref ref-type="fig" rid="F9">9C</xref>); occipital pit absent; mesopleuron with only small bare area medially (Fig. <xref ref-type="fig" rid="F10">10B</xref>); axillar depression with scattered setae and only 2 verriculate tubercles; petiole in dorsal view pubescent anteriorly; S2 without micro-puncture sculpture on its anterior half (Fig. <xref ref-type="fig" rid="F10">10C</xref>); emargination on A3 distinct but not deep, extending to 0.35 of the segment length; fore tibia not modified, entirely pubescent and with several enlarged setae along its inner side (Fig. <xref ref-type="fig" rid="F10">10D</xref>); petiole with inarticulated elongate carinae (Fig. <xref ref-type="fig" rid="F10">10E</xref>); base of T2 without lateral corners (Fig. <xref ref-type="fig" rid="F10">10E</xref>); digitus with two narrow and long spines (Fig. <xref ref-type="fig" rid="F9">9B</xref>).</p><fig id="F9" position="float" orientation="portrait"><object-id xmlns:xlink="http://www.w3.org/1999/xlink" content-type="doi" xlink:type="simple">10.3897/zookeys.1207.121725.figure9</object-id><object-id xmlns:xlink="http://www.w3.org/1999/xlink" content-type="arpha" xlink:type="simple">4F7D3D76-0695-53FF-B263-0C04F97AC331</object-id><label>Figure 9.</label><caption><p><italic><tp:taxon-name><tp:taxon-name-part taxon-name-part-type="genus" reg="Zygota">Zygota</tp:taxon-name-part><tp:taxon-name-part taxon-name-part-type="species" reg="vigil">vigil</tp:taxon-name-part></tp:taxon-name></italic> Nixon, male <bold>A</bold> whole insect in lateral view <bold>B</bold> male genitalia <bold>C</bold> fore wing venation. Scale bar: 1 mm.</p></caption><graphic xmlns:xlink="http://www.w3.org/1999/xlink" xlink:href="zookeys-1207-325_article-121725__-g009.jpg" position="float" orientation="portrait" xlink:type="simple" id="oo_1099739.jpg"><uri content-type="original_file" xlink:type="simple">https://binary.pensoft.net/fig/1099739</uri></graphic></fig><fig id="F10" position="float" orientation="portrait"><object-id xmlns:xlink="http://www.w3.org/1999/xlink" content-type="doi" xlink:type="simple">10.3897/zookeys.1207.121725.figure10</object-id><object-id xmlns:xlink="http://www.w3.org/1999/xlink" content-type="arpha" xlink:type="simple">F7E91679-1FAE-59A7-879D-71210C080723</object-id><label>Figure 10.</label><caption><p><italic><tp:taxon-name><tp:taxon-name-part taxon-name-part-type="genus" reg="Zygota">Zygota</tp:taxon-name-part><tp:taxon-name-part taxon-name-part-type="species" reg="vigil">vigil</tp:taxon-name-part></tp:taxon-name></italic> Nixon, details of morphology, male <bold>A, B</bold> head and mesosoma in dorsal (<bold>A</bold>) and lateral (<bold>B</bold>) views <bold>C, E</bold> metasoma, in ventral (<bold>C</bold>) and dorsal (<bold>E</bold>) views <bold>D</bold> fore tibia <bold>F, G</bold> antennae in dorsal view. Scale bars: 0.5 mm (<bold>B</bold>); 1 mm (<bold>F</bold>).</p></caption><graphic xmlns:xlink="http://www.w3.org/1999/xlink" xlink:href="zookeys-1207-325_article-121725__-g010.jpg" position="float" orientation="portrait" xlink:type="simple" id="oo_1099740.jpg"><uri content-type="original_file" xlink:type="simple">https://binary.pensoft.net/fig/1099740</uri></graphic></fig></tp:treatment-sec><tp:treatment-sec sec-type="distribution" id="SECID0ESUAI"><title>Distribution.</title><p>Europe: Austria, Germany*.</p></tp:treatment-sec><tp:treatment-sec sec-type="remarks" id="SECID0EXUAI"><title>Remark.</title><p>This species was described by Nixon based on a single male from Austria, but the type of the species was not found (J. Monks pers. com.). Unfortunately, it was not possible to create a BIN from the obtained sequence of the <italic><tp:taxon-name><tp:taxon-name-part taxon-name-part-type="genus" reg="Zygota">Zygota</tp:taxon-name-part><tp:taxon-name-part taxon-name-part-type="species" reg="vigil">vigil</tp:taxon-name-part></tp:taxon-name></italic> male due to its length (461bp).</p></tp:treatment-sec></tp:taxon-treatment>
