# Supplementary material for: ﻿A review of the genus Zygota (Hymenoptera, Diapriidae) in Germany with taxonomic notes on this genus and its distinction from Pantoclis
Source: Zookeys. 2024 Jul 24;1207:325–53. doi: 10.3897/zookeys.1207.121725 (PMC11292123; doi:10.3897/zookeys.1207.121725)
Supplement: XML Treatment for Zygota walli [file zookeys.1207.121725-treatment21.xml]

<!DOCTYPE tp:taxon-treatment
  PUBLIC "-//TaxonX//DTD Taxonomic Treatment Publishing DTD v0 20100105//EN" "tax-treatment-NSO.dtd">
<tp:taxon-treatment xmlns:tp="http://www.plazi.org/taxpub"><tp:treatment-meta><kwd-group><label>Taxon classification</label><kwd>
              <named-content content-type="kingdom">Animalia</named-content>
            </kwd><kwd>
              <named-content content-type="order">Hymenoptera</named-content>
            </kwd><kwd>
              <named-content content-type="family">Diapriidae</named-content>
            </kwd></kwd-group><mixed-citation publication-type="journal"><person-group><name><surname>Hübner</surname><given-names>Jeremy</given-names></name><name><surname>Chemyreva</surname><given-names>Vasilisa</given-names></name><name><surname>Macek</surname><given-names>Jan</given-names></name><name><surname>Kolyada</surname><given-names>Victor</given-names></name></person-group><article-title>﻿A review of the genus <italic><tp:taxon-name><tp:taxon-name-part taxon-name-part-type="genus" reg="Zygota">Zygota</tp:taxon-name-part></tp:taxon-name></italic> (<tp:taxon-name><tp:taxon-name-part taxon-name-part-type="order">Hymenoptera</tp:taxon-name-part></tp:taxon-name>, <tp:taxon-name><tp:taxon-name-part taxon-name-part-type="family">Diapriidae</tp:taxon-name-part></tp:taxon-name>) in Germany with taxonomic notes on this genus and its distinction from <italic><tp:taxon-name><tp:taxon-name-part taxon-name-part-type="genus" reg="Pantoclis">Pantoclis</tp:taxon-name-part></tp:taxon-name></italic></article-title><source>Zookeys</source><day>24</day><month>07</month><year>2024</year><volume>1207</volume><fpage>325</fpage><lpage>353</lpage><pub-id pub-id-type="doi">10.3897/zookeys.1207.121725</pub-id></mixed-citation></tp:treatment-meta><tp:nomenclature><label>﻿</label><tp:taxon-name>
            <object-id xmlns:xlink="http://www.w3.org/1999/xlink" content-type="arpha" xlink:type="simple">E9FDAA78-DF5B-5187-971D-FE20427744D3</object-id>
            <tp:taxon-name-part taxon-name-part-type="genus" reg="Zygota">Zygota</tp:taxon-name-part>
            <tp:taxon-name-part taxon-name-part-type="species" reg="walli">walli</tp:taxon-name-part>
            <object-id xmlns:xlink="http://www.w3.org/1999/xlink" content-type="zoobank" xlink:type="simple">https://zoobank.org/DC1B6471-36AC-4653-9044-4D277DFF9DF3</object-id>
          </tp:taxon-name><tp:taxon-status xmlns:xlink="http://www.w3.org/1999/xlink" xlink:type="simple">sp. nov.</tp:taxon-status><xref ref-type="fig" rid="F1">Figs 1C</xref><xref ref-type="fig" rid="F3">, 3D, F</xref><xref ref-type="fig" rid="F4">, 4E</xref><xref ref-type="fig" rid="F5">, 5A</xref><xref ref-type="fig" rid="F11">, 11A–F</xref><xref ref-type="fig" rid="F12">, 12A–E</xref></tp:nomenclature><tp:treatment-sec sec-type="BOLD BIN" id="SECID0EJXAI"><title><abbrev xmlns:xlink="http://www.w3.org/1999/xlink" xlink:title="Barcode of Life Data System" id="ABBRID0EOXAI" xlink:type="simple">BOLD</abbrev> BIN.</title><p><ext-link xmlns:xlink="http://www.w3.org/1999/xlink" xlink:href="http://boldsystems.org/index.php/Public_BarcodeCluster?clusteruri=BOLD:ACF9113" ext-link-type="uri" xlink:type="simple">BOLD:ACF9113</ext-link>, <ext-link xmlns:xlink="http://www.w3.org/1999/xlink" xlink:href="http://boldsystems.org/index.php/Public_BarcodeCluster?clusteruri=BOLD:AER4128" ext-link-type="uri" xlink:type="simple">BOLD:AER4128</ext-link>.</p></tp:treatment-sec><tp:treatment-sec sec-type="material" id="SECID0E5XAI"><title>Material examined.</title><p><bold><italic>Holotype</italic></bold> Germany. BY: Platt, Garmisch-Partenkirchen, 09-Oct-2028, lat. 47.406, long. 11.009, dv.zugsp6.6, ZSMHYM42437-A07, GBOL III leg., <ext-link xmlns:xlink="http://www.w3.org/1999/xlink" xlink:href="http://boldsystems.org/index.php/Public_BarcodeCluster?clusteruri=BOLD:ACF9113" ext-link-type="uri" xlink:type="simple">BOLD:ACF9113</ext-link>, <named-content xmlns:xlink="http://www.w3.org/1999/xlink" content-type="dwc:institutional_code" xlink:title="Bavarian State Collection of Zoology" xlink:href="http://grbio.org/institution/bavarian-state-collection-zoology" xlink:type="simple">SNSB-ZSM</named-content>, 1 ♀.</p><p><bold><italic>Paratypes.</italic></bold> BY (<ext-link xmlns:xlink="http://www.w3.org/1999/xlink" xlink:href="http://boldsystems.org/index.php/Public_BarcodeCluster?clusteruri=BOLD:ACF9113" ext-link-type="uri" xlink:type="simple">BOLD:ACF9113</ext-link>): Mittenwald, 13-Jul-2021, 30-Jul-2021, 1 ♀, 2 ♂; Garmisch-Partenkirchen, 05-Jul-2018, 09-Oct-2018, 2 ♀, 1 ♂.</p></tp:treatment-sec><tp:treatment-sec sec-type="material" id="SECID0E5YAI"><title>Other material.</title><p>Germany: BY (<ext-link xmlns:xlink="http://www.w3.org/1999/xlink" xlink:href="http://boldsystems.org/index.php/Public_BarcodeCluster?clusteruri=BOLD:AER4128" ext-link-type="uri" xlink:type="simple">BOLD:AER4128</ext-link>): Garmisch-Partenkirchen, 2-Aug-2018 1 ♂; Mittenwald, 30-Jul-2021, 1 ♂; Garmisch-Partenkirchen, 09-Oct-2018, 1 ♂. BY (unsequenced material): Rhoen mountains, 11-Jul-2018, 1 ♂; Oberstdorf, 28-Jun-2016, 1 ♀; Garmisch-Partenkirchen, 13-Aug-2018, 1 ♂.</p></tp:treatment-sec><tp:treatment-sec sec-type="diagnosis" id="SECID0EJZAI"><title>Diagnosis.</title><p><bold>Both sexes</bold>: postmarginal vein distinctly shorter than radial cell length (Figs <xref ref-type="fig" rid="F3">3D</xref>, <xref ref-type="fig" rid="F11">11B</xref>); occipital pit absent (Figs <xref ref-type="fig" rid="F1">1C</xref>, <xref ref-type="fig" rid="F11">11C</xref>); mesopleuron with only small bare area medially or entirely pubescent (Fig. <xref ref-type="fig" rid="F11">11D</xref>); axillar depression with scattered setae and only 2 verriculate tubercles; base of T2 with lateral corners (Fig. <xref ref-type="fig" rid="F12">12B</xref>); S2 with small sculptured area anteriorly (Fig. <xref ref-type="fig" rid="F4">4E</xref>, green arrow). <bold>Female</bold>: T2 mainly smooth with few scattered micropunctures (Fig. <xref ref-type="fig" rid="F12">12B</xref>); Т8 with distinct transverse carinae (Fig. <xref ref-type="fig" rid="F11">11E</xref>, <xref ref-type="fig" rid="F12">12A</xref>). <bold>Male</bold>: A3 distinctly emarginated (Fig. 12С); fore tibia distinctly modified, broadened with sharp projection and a row of strong setae on the top of it, bare at the apex on its anterior surface (Fig. <xref ref-type="fig" rid="F3">3F</xref>); digitus armed with 3 teeth (Fig. <xref ref-type="fig" rid="F5">5A</xref>). <italic><tp:taxon-name><tp:taxon-name-part taxon-name-part-type="genus" reg="Zygota">Zygota</tp:taxon-name-part><tp:taxon-name-part taxon-name-part-type="species" reg="walli">walli</tp:taxon-name-part></tp:taxon-name></italic> sp. nov. differs from all other species mentioned by <xref ref-type="bibr" rid="B20">Macek (1997)</xref> in the absence of the occipital pit (Fig. <xref ref-type="fig" rid="F1">1C</xref>, red arrow).</p><fig id="F11" position="float" orientation="portrait"><object-id xmlns:xlink="http://www.w3.org/1999/xlink" content-type="doi" xlink:type="simple">10.3897/zookeys.1207.121725.figure11</object-id><object-id xmlns:xlink="http://www.w3.org/1999/xlink" content-type="arpha" xlink:type="simple">93DBA1DA-4C58-56A8-BADA-9FD6F3D75547</object-id><label>Figure 11.</label><caption><p><italic><tp:taxon-name><tp:taxon-name-part taxon-name-part-type="genus" reg="Zygota">Zygota</tp:taxon-name-part><tp:taxon-name-part taxon-name-part-type="species" reg="walli">walli</tp:taxon-name-part></tp:taxon-name></italic> sp. nov. female holotype (ZSMHYM42437-A07) <bold>A</bold> face <bold>B</bold> whole body in dorsal view <bold>C</bold> head, dorsal view <bold>D</bold> head and mesosoma in lateral view <bold>E</bold> apex of metasoma, dorso-lateral view <bold>F</bold> head and mesosoma in lateral view. Scale bar: 1 mm.</p></caption><graphic xmlns:xlink="http://www.w3.org/1999/xlink" xlink:href="zookeys-1207-325_article-121725__-g011.jpg" position="float" orientation="portrait" xlink:type="simple" id="oo_1099741.jpg"><uri content-type="original_file" xlink:type="simple">https://binary.pensoft.net/fig/1099741</uri></graphic></fig><fig id="F12" position="float" orientation="portrait"><object-id xmlns:xlink="http://www.w3.org/1999/xlink" content-type="doi" xlink:type="simple">10.3897/zookeys.1207.121725.figure12</object-id><object-id xmlns:xlink="http://www.w3.org/1999/xlink" content-type="arpha" xlink:type="simple">54B55444-47D5-5ECA-9B0B-AFDB1780B7CF</object-id><label>Figure 12.</label><caption><p>Details of <italic><tp:taxon-name><tp:taxon-name-part taxon-name-part-type="genus" reg="Zygota">Zygota</tp:taxon-name-part><tp:taxon-name-part taxon-name-part-type="species" reg="walli">walli</tp:taxon-name-part></tp:taxon-name></italic> sp. nov. morphology, female (<bold>A, B, D</bold>) and male (<bold>C, D</bold>) <bold>A</bold> apex of metasoma <bold>B</bold> metasoma in dorsal view <bold>C</bold> A1–A4 in dorsal view <bold>D</bold> antenna in lateral view <bold>E</bold> antenna in dorsal view. Scale bar: 0.5 mm.</p></caption><graphic xmlns:xlink="http://www.w3.org/1999/xlink" xlink:href="zookeys-1207-325_article-121725__-g012.jpg" position="float" orientation="portrait" xlink:type="simple" id="oo_1099742.jpg"><uri content-type="original_file" xlink:type="simple">https://binary.pensoft.net/fig/1099742</uri></graphic></fig></tp:treatment-sec><tp:treatment-sec sec-type="description" id="SECID0EC5AI"><title>Description.</title><p><bold>Female (<italic>holotype</italic>).</bold> Body length 3.2 mm, antenna length 2 mm, wing length 2.6 mm. Body mainly black with metasoma dark brown; antennae, palpi, mandibles, tegula, legs and venation brown (Fig. <xref ref-type="fig" rid="F11">11B</xref>).</p><p><bold><italic>Head</italic></bold> in dorsal view as long (measured with antennal shelf) as wide. Toruli separated from each other by narrow and shallow furrow and from front posteriorly with deep pubescent depression. Ocelli small, OOL twice as long as POL. Eye densely pubescent. Eye diameter 1.2 as long as malar space. Pleurostomal distance as long as malar space. Occipital carina narrow, almost smooth, without occipital pit (Fig. <xref ref-type="fig" rid="F11">11C</xref>). Head in lateral view as high as long, in frontal view subtriangular, with face smooth and shining. Antennal shelf rugose below toruli in frontal view. Subantennal furrows very short (Fig. <xref ref-type="fig" rid="F11">11A</xref>). Epistomal sulcus distinct, clypeus convex and smooth. Tentorial pits situated in small hollows. Mandibles not prominent.</p><p><bold><italic>Antennae</italic></bold> 15-segmented (Figs <xref ref-type="fig" rid="F11">11B</xref>, <xref ref-type="fig" rid="F12">12E</xref>). A1 cylindrical, as long as A2–A5 combined, slightly curved, with simple apical rim. A3–A14 as long as wide to slightly transverse: A7–A9 weakly wider than A13–A14. A15 1.7 times as long as wide.</p><p><bold><italic>Mesosoma</italic></bold> convex, 1.2 times as wide as the head. Pronotal shoulders weakly convex, with transverse carina between them. Epomia with long lower branch and short lateral branch. Lateral part of pronotum strongly impressed, smooth and shining. Mesonotum convex, with percurrent notauli, converging posteriorly. Scutellum convex, smooth, with oval anterior scutellar pit. Axillar depressions smooth, densely <tp:taxon-name><tp:taxon-name-part taxon-name-part-type="genus" reg="Zygota"/><tp:taxon-name-part taxon-name-part-type="species" reg="pubescence">pubescence</tp:taxon-name-part></tp:taxon-name>, with a pair of vericulate tubercles. Mesopleuron smooth with deep mesopleural pit, with epicnemial and acetabular bridges (Fig. <xref ref-type="fig" rid="F11">11D</xref>). Metascutellum with strong median carina and lateral carinas. Metanotal trough smooth and bare. Propodeum slightly transverse, with round posterior rim. Median keel of propodeum simple. Both plicae parallel to each other, slightly projecting posteriorly. Lateral side of propodeum below plicae with lateral longitudinal carina, slightly projecting posteriorly. Fore tibia simple with homogeneous strengthened bristles on the inner side.</p><p><bold><italic>Wings</italic>.</bold> Marginal vein strongly developed, 3.9 times as long as wide (measured medially) and 1.45 times as long as distance from it to basal vein. Radial cell open, radialis long and nebulous (Fig. <xref ref-type="fig" rid="F11">11B</xref>). Postmarginal vein slightly shorter than stigmal vein; stigmal and postmarginal veins form 65° angle, stigmal vein 0.5 times as long as marginal vein.</p><p><bold><italic>Petiole</italic></bold> cylindrical, entirely covered with semi-erect <tp:taxon-name><tp:taxon-name-part taxon-name-part-type="genus" reg="Zygota"/><tp:taxon-name-part taxon-name-part-type="species" reg="pubescence">pubescence</tp:taxon-name-part></tp:taxon-name> and elongate keels, ventrally with a row of verriculate tubercles. Base of T2 with slightly indicated lateral corners, short medial furrow and straight striation flanked at each side (Fig. <xref ref-type="fig" rid="F12">12B</xref>). S2 entirely pubescent, base of S2 with group of verriculate tubercles. Apical tergite (T8) with transverse sharp keel (Figs <xref ref-type="fig" rid="F11">11E</xref>, <xref ref-type="fig" rid="F12">12A</xref>), smooth and bare anteriorly and smooth and setose posteriorly from the transverse keel.</p><p><bold>Male.</bold> Head distinctly transverse, as wide as mesosoma. Antennae 14-segmented with A4–A14 cylindrical, A3 with keel and emargination extending to 0.35–0.40 of the segment length (Fig. <xref ref-type="fig" rid="F12">12C, E</xref>). Fore tibia modified, acutely angled on the inner side and covered at the top with several minute bristles (Fig. <xref ref-type="fig" rid="F3">3F</xref>). Excavation on the fore tibia bare and shining in frontal view. Postmarginal vein 0.5–1.5 times as long as marginal vein (Fig. <xref ref-type="fig" rid="F3">3D</xref>). Marginal vein 1.3 times as long as distance from it to basal vein or slightly shorter. Petiole 1.5–2.1 times as long as its median width.</p></tp:treatment-sec><tp:treatment-sec sec-type="etymology" id="SECID0E1BBI"><title>Etymology.</title><p>This newly described species is named after the diapriid taxonomist Ingmar Wall who made himself a name in the <tp:taxon-name><tp:taxon-name-part taxon-name-part-type="family">Diapriidae</tp:taxon-name-part></tp:taxon-name> research for years.</p></tp:treatment-sec><tp:treatment-sec sec-type="distribution" id="SECID0EFCBI"><title>Distribution.</title><p>Europe: Germany (Bavaria).</p></tp:treatment-sec><tp:treatment-sec><!--Section generated to contain objects referenced in tp:taxon-treatment.--><fig id="F1" position="float" orientation="portrait"><object-id xmlns:xlink="http://www.w3.org/1999/xlink" content-type="doi" xlink:type="simple">10.3897/zookeys.1207.121725.figure1</object-id><object-id xmlns:xlink="http://www.w3.org/1999/xlink" content-type="arpha" xlink:type="simple">7BCDCB50-6FDE-5A44-B927-1669036CADC9</object-id><label>Figure 1.</label><caption><p>Morphological characters to identify the closely related genera <italic><tp:taxon-name><tp:taxon-name-part taxon-name-part-type="genus" reg="Zygota">Zygota</tp:taxon-name-part></tp:taxon-name></italic> and <italic><tp:taxon-name><tp:taxon-name-part taxon-name-part-type="genus" reg="Pantoclis">Pantoclis</tp:taxon-name-part></tp:taxon-name></italic><bold>A, E</bold> female <bold>B, C, D</bold> males <bold>A, B</bold><italic><tp:taxon-name><tp:taxon-name-part taxon-name-part-type="genus" reg="Pantoclis">P.</tp:taxon-name-part><tp:taxon-name-part taxon-name-part-type="species" reg="barycera">barycera</tp:taxon-name-part></tp:taxon-name></italic><bold>C</bold><italic><tp:taxon-name><tp:taxon-name-part taxon-name-part-type="genus" reg="Zygota">Z.</tp:taxon-name-part><tp:taxon-name-part taxon-name-part-type="species" reg="walli">walli</tp:taxon-name-part></tp:taxon-name></italic> sp. nov. <bold>D, E</bold><italic><tp:taxon-name><tp:taxon-name-part taxon-name-part-type="genus" reg="Zygota">Z.</tp:taxon-name-part><tp:taxon-name-part taxon-name-part-type="species" reg="abdominalis">abdominalis</tp:taxon-name-part></tp:taxon-name></italic>. Scale bars: 1 mm (<bold>A</bold>); 0.5 mm (<bold>B–F</bold>).</p></caption><graphic xmlns:xlink="http://www.w3.org/1999/xlink" xlink:href="zookeys-1207-325_article-121725__-g001.jpg" position="float" orientation="portrait" xlink:type="simple" id="oo_1099731.jpg"><uri content-type="original_file" xlink:type="simple">https://binary.pensoft.net/fig/1099731</uri></graphic></fig><fig id="F3" position="float" orientation="portrait"><object-id xmlns:xlink="http://www.w3.org/1999/xlink" content-type="doi" xlink:type="simple">10.3897/zookeys.1207.121725.figure3</object-id><object-id xmlns:xlink="http://www.w3.org/1999/xlink" content-type="arpha" xlink:type="simple">1943BB96-C971-57D7-BBE6-2319492755CC</object-id><label>Figure 3.</label><caption><p>Venation (<bold>A, C, D, G, J</bold>) and fore tibia (<bold>B, E, F, H, I</bold>) morphology of males <bold>A</bold><italic><tp:taxon-name><tp:taxon-name-part taxon-name-part-type="genus" reg="Zygota">Zygota</tp:taxon-name-part><tp:taxon-name-part taxon-name-part-type="species" reg="bensoni">bensoni</tp:taxon-name-part></tp:taxon-name></italic><bold>B</bold><italic><tp:taxon-name><tp:taxon-name-part taxon-name-part-type="genus" reg="Zygota">Z.</tp:taxon-name-part><tp:taxon-name-part taxon-name-part-type="species" reg="sordida">sordida</tp:taxon-name-part></tp:taxon-name></italic><bold>C</bold><italic><tp:taxon-name><tp:taxon-name-part taxon-name-part-type="genus" reg="Zygota">Z.</tp:taxon-name-part><tp:taxon-name-part taxon-name-part-type="species" reg="croton">croton</tp:taxon-name-part></tp:taxon-name></italic><bold>D</bold><italic><tp:taxon-name><tp:taxon-name-part taxon-name-part-type="genus" reg="Zygota">Z.</tp:taxon-name-part><tp:taxon-name-part taxon-name-part-type="species" reg="walli">walli</tp:taxon-name-part></tp:taxon-name></italic> sp. nov. <bold>E</bold><italic><tp:taxon-name><tp:taxon-name-part taxon-name-part-type="genus" reg="Zygota">Z.</tp:taxon-name-part><tp:taxon-name-part taxon-name-part-type="species" reg="breviuscula">breviuscula</tp:taxon-name-part></tp:taxon-name></italic><bold>F</bold><italic><tp:taxon-name><tp:taxon-name-part taxon-name-part-type="genus" reg="Zygota">Z.</tp:taxon-name-part><tp:taxon-name-part taxon-name-part-type="species" reg="walli">walli</tp:taxon-name-part></tp:taxon-name></italic> sp. nov. <bold>H</bold><italic><tp:taxon-name><tp:taxon-name-part taxon-name-part-type="genus" reg="Pantoclis">Pantoclis</tp:taxon-name-part></tp:taxon-name></italic> sp. <bold>I</bold><italic><tp:taxon-name><tp:taxon-name-part taxon-name-part-type="genus" reg="Zygota">Z.</tp:taxon-name-part><tp:taxon-name-part taxon-name-part-type="species" reg="croton">croton</tp:taxon-name-part></tp:taxon-name></italic><bold>G, J</bold><italic><tp:taxon-name><tp:taxon-name-part taxon-name-part-type="genus" reg="Pantoclis">Pantoclis</tp:taxon-name-part></tp:taxon-name></italic> spp. Scale bars: 0.5 mm (<bold>A–E</bold>, <bold>G, I, J</bold>); 0.3 mm (<bold>F, H</bold>).</p></caption><graphic xmlns:xlink="http://www.w3.org/1999/xlink" xlink:href="zookeys-1207-325_article-121725__-g003.jpg" position="float" orientation="portrait" xlink:type="simple" id="oo_1099733.jpg"><uri content-type="original_file" xlink:type="simple">https://binary.pensoft.net/fig/1099733</uri></graphic></fig><fig id="F4" position="float" orientation="portrait"><object-id xmlns:xlink="http://www.w3.org/1999/xlink" content-type="doi" xlink:type="simple">10.3897/zookeys.1207.121725.figure4</object-id><object-id xmlns:xlink="http://www.w3.org/1999/xlink" content-type="arpha" xlink:type="simple">0861F795-5147-50C1-B646-F682635E0065</object-id><label>Figure 4.</label><caption><p>Ventral side of metasoma of females (<bold>A, C, E</bold>) and males (<bold>B, D, F</bold>) <bold>A</bold><italic><tp:taxon-name><tp:taxon-name-part taxon-name-part-type="genus" reg="Zygota">Zygota</tp:taxon-name-part><tp:taxon-name-part taxon-name-part-type="species" reg="breviuscula">breviuscula</tp:taxon-name-part></tp:taxon-name></italic><bold>B</bold><italic><tp:taxon-name><tp:taxon-name-part taxon-name-part-type="genus" reg="Zygota">Z.</tp:taxon-name-part><tp:taxon-name-part taxon-name-part-type="species" reg="abdominalis">abdominalis</tp:taxon-name-part></tp:taxon-name></italic><bold>C, D</bold><italic><tp:taxon-name><tp:taxon-name-part taxon-name-part-type="genus" reg="Zygota">Z.</tp:taxon-name-part><tp:taxon-name-part taxon-name-part-type="species" reg="pubescence">pubescence</tp:taxon-name-part></tp:taxon-name></italic><bold>E</bold><italic><tp:taxon-name><tp:taxon-name-part taxon-name-part-type="genus" reg="Zygota">Z.</tp:taxon-name-part><tp:taxon-name-part taxon-name-part-type="species" reg="walli">walli</tp:taxon-name-part></tp:taxon-name></italic> sp. nov. <bold>F</bold><italic><tp:taxon-name><tp:taxon-name-part taxon-name-part-type="genus" reg="Pantoclis">Pantoclis</tp:taxon-name-part></tp:taxon-name></italic> sp. Scale bar: 0.5 mm.</p></caption><graphic xmlns:xlink="http://www.w3.org/1999/xlink" xlink:href="zookeys-1207-325_article-121725__-g004.jpg" position="float" orientation="portrait" xlink:type="simple" id="oo_1099734.jpg"><uri content-type="original_file" xlink:type="simple">https://binary.pensoft.net/fig/1099734</uri></graphic></fig><fig id="F5" position="float" orientation="portrait"><object-id xmlns:xlink="http://www.w3.org/1999/xlink" content-type="doi" xlink:type="simple">10.3897/zookeys.1207.121725.figure5</object-id><object-id xmlns:xlink="http://www.w3.org/1999/xlink" content-type="arpha" xlink:type="simple">DEF606AF-516A-5E8D-962E-0503D5138A1F</object-id><label>Figure 5.</label><caption><p>Male genitalia of <italic><tp:taxon-name><tp:taxon-name-part taxon-name-part-type="genus" reg="Zygota">Zygota</tp:taxon-name-part></tp:taxon-name></italic> and <italic><tp:taxon-name><tp:taxon-name-part taxon-name-part-type="genus" reg="Pantoclis">Pantoclis</tp:taxon-name-part></tp:taxon-name></italic><bold>A</bold><italic><tp:taxon-name><tp:taxon-name-part taxon-name-part-type="genus" reg="Zygota">Z.</tp:taxon-name-part><tp:taxon-name-part taxon-name-part-type="species" reg="walli">walli</tp:taxon-name-part></tp:taxon-name></italic> sp. nov. <bold>B–D</bold><italic><tp:taxon-name><tp:taxon-name-part taxon-name-part-type="genus" reg="Zygota">Z.</tp:taxon-name-part><tp:taxon-name-part taxon-name-part-type="species" reg="abdominalis">abdominalis</tp:taxon-name-part></tp:taxon-name></italic><bold>E</bold><italic><tp:taxon-name><tp:taxon-name-part taxon-name-part-type="genus" reg="Pantoclis">P.</tp:taxon-name-part><tp:taxon-name-part taxon-name-part-type="species" reg="barycera">barycera</tp:taxon-name-part></tp:taxon-name></italic><bold>F–H</bold><italic><tp:taxon-name><tp:taxon-name-part taxon-name-part-type="genus" reg="Pantoclis">Pantoclis</tp:taxon-name-part></tp:taxon-name></italic> sp. 1 <bold>I–L</bold><italic><tp:taxon-name><tp:taxon-name-part taxon-name-part-type="genus" reg="Pantoclis">Pantoclis</tp:taxon-name-part></tp:taxon-name></italic> sp. 2 <bold>C, G, I, K</bold> lateral view <bold>A, B, D, E, F, H, J, L</bold> ventral view.</p></caption><graphic xmlns:xlink="http://www.w3.org/1999/xlink" xlink:href="zookeys-1207-325_article-121725__-g005.jpg" position="float" orientation="portrait" xlink:type="simple" id="oo_1099735.jpg"><uri content-type="original_file" xlink:type="simple">https://binary.pensoft.net/fig/1099735</uri></graphic></fig></tp:treatment-sec><ref-list><ref id="B20"><mixed-citation xmlns:xlink="http://www.w3.org/1999/xlink" xlink:type="simple"><person-group><name name-style="western"><surname>Macek</surname><given-names>J</given-names></name></person-group> (<year>1997</year>) <article-title>Revision of Central European species of <italic><tp:taxon-name><tp:taxon-name-part taxon-name-part-type="genus">Zygota</tp:taxon-name-part></tp:taxon-name></italic> (<tp:taxon-name><tp:taxon-name-part taxon-name-part-type="order">Hymenoptera</tp:taxon-name-part></tp:taxon-name>: <tp:taxon-name><tp:taxon-name-part taxon-name-part-type="family">Diapriidae</tp:taxon-name-part></tp:taxon-name>) with description of new species and taxonomic remarks on the genus.</article-title><source>Folia Heyrovskyana</source><volume>5</volume>(<issue>1</issue>): <fpage>31</fpage>–<lpage>57</lpage>.</mixed-citation></ref></ref-list></tp:taxon-treatment>
