# Supplementary material for: ﻿A review of the genus Zygota (Hymenoptera, Diapriidae) in Germany with taxonomic notes on this genus and its distinction from Pantoclis
Source: Zookeys. 2024 Jul 24;1207:325–53. doi: 10.3897/zookeys.1207.121725 (PMC11292123; doi:10.3897/zookeys.1207.121725)
Supplement: Supplementary material 2 — Type information for the taxonomically treated and transferred Zygota species [file zookeys-1207-325_article-121725__-s002.xlsx]

## Sheet: Type information
Current name	Original name	type locality	type label	type location*	treated lastly by	New combination	Comment
Zygota brevinervis (Kieffer, 1909)	Aclista brevinervis Kieffer, 1909	Germany, France	type revised	MNHN Paris	Nixon, 1957; here	Pantoclis brevinervis (Kieffer, 1909) comb. nov.
Zygota brevipennis (Kieffer, 1908)	Aclista brevipennis Kieffer, 1908	France, Italy, Austria, Hungary	type revised	MCSN Genoa, MNHN Paris	Nixon, 1957; here	Pantoclis brevipennis (Kieffer, 1908) comb. nov.
Zygota caecutiens (Kieffer, 1908)	Aclista caecutiens Kieffer, 1908	France, Italy, Austria	type revised	MCSN Genoa, MNHN Paris	Nixon, 1957; here	Pantoclis caecutiens (Kieffer, 1908) comb. nov.
Zygota cursor (Kieffer, 1908)	Aclista cursor Kieffer, 1908	France	type revised	MNHN Paris	Nixon, 1957; here	Pantoclis cursor (Kieffer, 1908) comb. nov.
Zygota fossulata (Thomson, 1858)	Belyta fossulata Thomson, 1858	Sweden	type revised	MZLV Lund	Nixon, 1957; here	Pantoclis fossulata (Thomson, 1858) comb. nov.
Zygota fuscata (Thomson, 1858)	Belyta fuscata Thomson, 1858	Sweden	type revised	MZLV Lund	Nixon, 1957; here	Pantoclis fuscata (Thomson, 1858) comb. nov.
Zygota hemiptera (Thomson, 1858)	Belyta hemiptera Thomson, 1858	Sweden	type revised	MZLV Lund	Nixon, 1957; here	Pantoclis hemiptera (Thomson, 1858) comb. nov.
Zygota microtoma (Kieffer, 1909)	Aclista microtoma Kieffer, 1909	Scotland	type revised	BMNH London	Nixon, 1957; here	Pantoclis microtoma (Kieffer, 1909) comb. nov.
Zygota soluta (Kieffer, 1907)	Pantoclis soluta Kieffer, 1907	England	type revised	BMNH London	Nixon, 1957; here	Pantoclis soluta (Kieffer, 1907) comb. nov.
Zygota striata (Kieffer, 1909)	Aclista striata Kieffer, 1909	France, Italy	type revised	MCSN Genoa, MNHN Paris	Nixon, 1957; here	Pantoclis striata (Kieffer, 1909) comb. nov.
Zygota subaptera (Thomson, 1858)	Belyta subaptera Thomson, 1858	Sweden	type revised	MZLV Lund	Nixon, 1957; here	Pantoclis subaptera (Thomson, 1858) comb. nov.
Zygota sulciventris (Kieffer, 1909)	Aclista sulciventris Kieffer, 1909	Croatia	type revised	BMNH London	Nixon, 1957; here	Pantoclis sulciventris (Kieffer, 1909) comb. nov.
Zygota unicolor (Kieffer, 1908)	Aclista unicolor Kieffer, 1908	Hungary	based on the original description	-	Kozlov, 1978; here	Pantoclis unicolor (Kieffer, 1908) comb. nov.
Pantoclis barycera Förster, 1861	Pantoclis barycera Förster, 1861	Switzerland	type revised	NHMW Wien	Kiffer, 1916; here	valid combination
Zygota congener (Zetterstedt, 1840)	Psilus (Belyta) congener Zetterstedt, 1840	Sweden	type revised	MZLV Lund	Macek, 1997; here	valid combination
Zygota ruficornis (Curtis, 1831)	Cinetus ruficornis Curtis, 1831	England	based on the Nixon (1957)	BMNH London	Macek, 1997; here	valid combination	probably lost according to Masner (1965)
* Here we indicate the collections of museums, typical material from which was studied by the authors.
