# Supplementary material for: ﻿A review of the genus Zygota (Hymenoptera, Diapriidae) in Germany with taxonomic notes on this genus and its distinction from Pantoclis
Source: Zookeys. 2024 Jul 24;1207:325–53. doi: 10.3897/zookeys.1207.121725 (PMC11292123; doi:10.3897/zookeys.1207.121725)
Supplement: Supplementary material 3 — Cluster analyses of the genetic results [file zookeys-1207-325_article-121725__-s003.xlsx]

## Sheet: All clusters combined
ID	Taxon	BIN	ASAP-Cluster #
GMGRC2289-13	Pantoclis mese	BOLD:ACC4505	1
GMGRC2274-13	Pantoclis mese	BOLD:ACC4505	1
DTIII5687-22	Pantoclis mese	BOLD:ACC4505	1
DTIII5569-22	Pantoclis VC004	BOLD:ACC4505	1
DTIII5586-22	Pantoclis VC021	BOLD:ACP6764	1
GBDTA16365-21	Pantoclis VC021	BOLD:ACP6764	1
GBDTA3250-21	Pantoclis	BOLD:ACC4799	1
GMGRC925-13	Pantoclis	BOLD:ACC1837	2
GMGRC889-13	Pantoclis	BOLD:ACC1837	2
GMGRC875-13	Pantoclis	BOLD:ACC1837	2
GBDTA2243-21	Pantoclis	BOLD:ACC1837	2
GBDTA3630-21	Pantoclis	BOLD:ACC1837	2
GBDTA2182-21	Pantoclis	BOLD:ACC1837	2
DTIII7654-22	Pantoclis	BOLD:ACC1837	2
AMTPA475-15	Pantoclis	BOLD:ACC1837	2
GBDTA2124-21	Pantoclis	BOLD:ACC1837	2
DTIII7540-22	Pantoclis	BOLD:ACC1837	2
DTIII7503-22	Pantoclis	BOLD:ACC1837	2
DTIII7493-22	Pantoclis	BOLD:ACC1837	2
GBDTA2075-21	Pantoclis	BOLD:ACC1837	2
DTIII7507-22	Pantoclis	BOLD:ACC1837	2
DTIII7377-22	Pantoclis	BOLD:ACC1837	2
GMGRC1287-13	Pantoclis	BOLD:ACC1837	2
GMGRC2280-13	Pantoclis VC006	BOLD:AAU9135	3
GMGRC307-13	Pantoclis VC006	BOLD:AAU9135	3
GBDTA3032-21	Pantoclis VC006	BOLD:AAU9135	3
DTIII7548-22	Pantoclis VC006	BOLD:AAU9135	3
DTIII5571-22	Pantoclis VC006	BOLD:AAU9135	3
GBDTA2142-21	Pantoclis VC006	BOLD:AAU9135	3
GBDTA2140-21	Pantoclis VC006	BOLD:AAU9135	3
GBDTA2139-21	Pantoclis VC006	BOLD:AAU9135	3
GBDTA2362-21	Pantoclis VC006	BOLD:AAU9135	3
AMTPB1263-15	Pantoclis VC006	BOLD:AAU9135	3
DTIII7552-22	Pantoclis VC006	BOLD:AAU9135	3
GBDTA2070-21	Pantoclis VC006	BOLD:AAU9135	3
DTIII7416-22	Pantoclis VC006	BOLD:AAU9135	3
DTIII7379-22	Pantoclis VC006	BOLD:AAU9135	3
GBDTA2269-21	Pantoclis VC006	BOLD:AAU9135	3
DTIII7506-22	Pantoclis	BOLD:AAG5112	4
DTIII4920-22	Pantoclis	BOLD:AAG5112	4
GMGRC906-13	Pantoclis sulcata	BOLD:ACC4133	5
GBDTA16671-21	Pantoclis sulcata	BOLD:ACC4133	5
GBDTA16662-21	Pantoclis sulcata	BOLD:ACC4133	5
GBDTA16657-21	Pantoclis sulcata	BOLD:ACC4133	5
GBDTA2454-21	Pantoclis sulcata	BOLD:ACC4133	5
GBDTA2216-21	Pantoclis sulcata	BOLD:ACC4133	5
GBDTA2202-21	Pantoclis sulcata	BOLD:ACC4133	5
GBDTA3266-21	Pantoclis sulcata	BOLD:ACC4133	5
GBDTA2191-21	Pantoclis sulcata	BOLD:ACC4133	5
DTIII7656-22	Pantoclis sulcata	BOLD:ACC4133	5
DTIII7651-22	Pantoclis sulcata	BOLD:ACC4133	5
DTIII5597-22	Pantoclis sulcata	BOLD:ACC4133	5
GBDTA2166-21	Pantoclis sulcata	BOLD:ACC4133	5
GBDTA2160-21	Pantoclis sulcata	BOLD:ACC4133	5
GBDTA2162-21	Pantoclis sulcata	BOLD:ACC4133	5
GBDTA2372-21	Pantoclis sulcata	BOLD:ACC4133	5
GBDTA2121-21	Pantoclis sulcata	BOLD:ACC4133	5
DTIII5471-22	Pantoclis sulcata	BOLD:ACC4133	5
GBDTA2066-21	Pantoclis sulcata	BOLD:ACC4133	5
AMTPB1550-15	Pantoclis sulcata	BOLD:ACC4133	5
GBDTA2274-21	Pantoclis sulcata	BOLD:ACC4133	5
GMGRC1275-13	Pantoclis	BOLD:ACI4376	6
GMGRC2238-13	Pantoclis	BOLD:ACI4376	6
GMGRC941-13	Pantoclis	BOLD:ACI4376	6
GMGRC944-13	Pantoclis	BOLD:ACI4376	6
GBDTA2093-21	Pantoclis	BOLD:ACI4376	6
DTIII7312-22	Pantoclis	BOLD:AEY1054	7
DTIII7520-22	Pantoclis	BOLD:AEY1054	7
DTIII7485-22	Pantoclis	BOLD:AEY1054	7
DTIII5340-22	Pantoclis	BOLD:AEY1054	7
GBDTA2245-21	Pantoclis VC035	BOLD:ACC4369	8
GBDTA3093-21	Pantoclis VC035	BOLD:ACC4369	8
GBDTA2230-21	Pantoclis VC035	BOLD:ACC4369	8
DTIII5090-22	Pantoclis VC035	BOLD:ACC4369	8
GBDTA3040-21	Pantoclis VC035	BOLD:ACC4369	8
GBDTA2207-21	Pantoclis VC035	BOLD:ACC4369	8
GBDTA2242-21	Pantoclis VC035	BOLD:ACC4369	8
GBDTA2190-21	Pantoclis VC035	BOLD:ACC4369	8
DTIII5601-22	Pantoclis VC035	BOLD:ACC4369	8
DTIII5600-22	Pantoclis VC035	BOLD:ACC4369	8
DTIII5599-22	Pantoclis VC035	BOLD:ACC4369	8
BCHYM19106-21	Pantoclis VC035	BOLD:ACC4369	8
GBDTA2587-21	Pantoclis VC035	BOLD:ACC4369	8
DTIII8066-22	Pantoclis VC035	BOLD:ACC4369	8
GBDTA2111-21	Pantoclis VC035	BOLD:ACC4369	8
GBDTA2552-21	Pantoclis VC035	BOLD:ACC4369	8
DTIII4948-22	Pantoclis VC035	BOLD:ACC4369	8
GBDTA2103-21	Pantoclis VC035	BOLD:ACC4369	8
GBDTA2073-21	Pantoclis VC035	BOLD:ACC4369	8
GBDTA16785-21	Pantoclis VC035	BOLD:ACC4369	8
GBDTA2270-21	Pantoclis VC035	BOLD:ACC4369	8
GBDTA2236-21	Pantoclis VC035	BOLD:ACC4369	8
GBDTA16669-21	Pantoclis	BOLD:ACB2486	9
DTIII4190-22	Pantoclis	BOLD:ACB2486	9
DTIII7413-22	Pantoclis	BOLD:ACB2486	9
GBDTA2240-21	Pantoclis VC003	BOLD:ACD9907	10
GBDTA17065-21	Pantoclis VC003	BOLD:ACD9907	10
GBDTA2177-21	Pantoclis VC003	BOLD:ACD9907	10
DTIII8069-22	Pantoclis VC003	BOLD:ACD9907	10
DTIII5568-22	Pantoclis VC003	BOLD:ACD9907	10
GBDTA2560-21	Pantoclis VC003	BOLD:ACD9907	10
GBDTA2525-21	Pantoclis VC003	BOLD:ACD9907	10
GBDTA2519-21	Pantoclis VC003	BOLD:ACD9907	10
GBDTA3937-21	Pantoclis	BOLD:ACC6590	11
GBDTA2205-21	Pantoclis	BOLD:ACC6590	11
DTIII7388-22	Pantoclis	BOLD:ACC6590	11
GBDTA2192-21	Pantoclis	BOLD:ACC6590	11
GBDTA3306-21	Pantoclis	BOLD:ACC6590	11
DTIII8056-22	Pantoclis	BOLD:ACC6590	11
GBDTA2562-21	Pantoclis	BOLD:ACC6590	11
GBDTA2062-21	Pantoclis	BOLD:ACC6590	11
DTIII7368-22	Pantoclis	BOLD:ACC6590	11
GBCHA847-13	Pantoclis hirtistilus	BOLD:AAY6828	12
GBCHA846-13	Pantoclis hirtistilus	BOLD:AAY6828	12
GBDTA2229-21	Pantoclis hirtistilus	BOLD:AAY6828	12
GBDTA2000-21	Pantoclis hirtistilus	BOLD:AAY6828	12
GBDTA2305-21	Pantoclis hirtistilus	BOLD:AAY6828	12
GBDTA2032-21	Pantoclis hirtistilus	BOLD:AAY6828	12
GBDTA16509-21	Pantoclis VC022	BOLD:AER0771	13
GBDTA16498-21	Pantoclis VC022	BOLD:AER0771	13
GBDTA16327-21	Pantoclis VC022	BOLD:AER0771	13
DTIII5587-22	Pantoclis VC022	BOLD:AER0771	13
DTIII5584-22	Pantoclis VC022	BOLD:AER0771	13
GBDTA16448-21	Pantoclis VC022	BOLD:AER0771	13
DTIII5216-22	Pantoclis	BOLD:ACI8532	14
DTIII8075-22	Pantoclis	BOLD:ACI8532	14
GBDTA2096-21	Pantoclis	BOLD:ACI8532	14
GBDTA16786-21	Pantoclis	BOLD:ACI8532	14
GBDTA2287-21	Pantoclis	BOLD:ACI8532	14
GBDTA16715-21	Pantoclis	BOLD:ACI8532	14
GBDTA3394-21	Pantoclis	BOLD:AEK7524	15
GBDTA16304-21	Pantoclis VC025	BOLD:AEJ5166	16
GBDTA16545-21	Pantoclis VC025	BOLD:AEJ5166	16
GBDTA16523-21	Pantoclis VC025	BOLD:AEJ5166	16
DTIII5590-22	Pantoclis VC025	BOLD:AEJ5166	16
DTIII5588-22	Pantoclis VC025	BOLD:AEJ5166	16
GBDTA16469-21	Pantoclis VC025	BOLD:AEJ5166	16
DTIII7480-22	Pantoclis VC025	BOLD:AEJ5166	16
GBDTA2367-21	Pantoclis VC025	BOLD:AEJ5166	16
GBDTA3323-21	Pantoclis VC025	BOLD:AEJ5166	16
GBDTA16422-21	Pantoclis VC025	BOLD:AEJ5166	16
GBDTA16416-21	Pantoclis VC025	BOLD:AEJ5166	16
GBDTA16404-21	Pantoclis VC025	BOLD:AEJ5166	16
GBDTA2338-21	Pantoclis VC025	BOLD:AEJ5166	16
GBDTA16366-21	Pantoclis VC025	BOLD:AEJ5166	16
GBDTA16353-21	Pantoclis VC025	BOLD:AEJ5166	16
GBDTA16484-21	Pantoclis VC025	BOLD:AEJ5166	16
GBDTA16287-21	Pantoclis VC025	BOLD:AEJ5166	16
GBDTA16289-21	Pantoclis VC025	BOLD:AEJ5166	16
GBDTA2331-21	Pantoclis VC025	BOLD:AEJ5166	16
GBDTA3332-21	Pantoclis VC025	BOLD:AEJ5166	16
GBDTA16259-21	Pantoclis VC025	BOLD:AEJ5166	16
GBDTA16562-21	Pantoclis	BOLD:AER0762	17
GBDTA16967-21	Pantoclis	BOLD:AER0762	17
DTIII7364-22	Pantoclis	BOLD:AER0762	17
DTIII7360-22	Pantoclis	BOLD:AER0762	17
DTIII5593-22	Pantoclis VC020	BOLD:AER6238	18
GBDTA16496-21	Pantoclis VC020	BOLD:AER6238	18
GBDTA16450-21	Pantoclis VC020	BOLD:AER6238	18
DTIII5585-22	Pantoclis VC020	BOLD:AER6238	18
GBDTA16282-21	Pantoclis VC020	BOLD:AER6238	18
DTIII5592-22	Pantoclis VC007	BOLD:ACC4798	19
DTIII5589-22	Pantoclis VC007	BOLD:ACC4798	19
AMTPB1265-15	Pantoclis VC007	BOLD:ACC4798	19
DTIII5572-22	Pantoclis VC007	BOLD:ACC4798	19
GBDTA16971-21	Pantoclis VC007	BOLD:ACC4798	19
DTIII5591-22	Pantoclis VC026	BOLD:AEY4811	20
GBDTA16548-21	Pantoclis VC033	BOLD:AEE9747	21
DTIII5598-22	Pantoclis VC033	BOLD:AEE9747	21
DTIII5580-22	Pantoclis VC015	BOLD:AEE9747	21
GBDTA16466-21	Pantoclis VC033	BOLD:AEE9747	21
GBDTA2363-21	Pantoclis VC033	BOLD:AEE9747	21
GBDTA4747-21	Pantoclis VC033	BOLD:AEE9747	21
GBDTA2074-21	Pantoclis VC033	BOLD:AEE9747	21
GBDTA4473-21	Pantoclis	BOLD:ACP3159	22
GBDTA2108-21	Pantoclis	BOLD:ACP3159	22
GBDTA2181-21	Pantoclis	BOLD:ACT9556	23
DTIII7659-22	Pantoclis	BOLD:AEX8394	24
GBDTA16510-21	Pantoclis	BOLD:AET0483	25
DTIII5602-22	Pantoclis VC037	BOLD:ACS7934	26
DTIII5595-22	Pantoclis VC037	BOLD:ACS7934	26
AMTPB1273-15	Pantoclis VC037	BOLD:ACS7934	26
GBDTA2089-21	Pantoclis VC037	BOLD:ACS7934	26
DTIII5583-22	Zygota	BOLD:ACF9113	27
GBDTA2526-21	Zygota	BOLD:ACF9113	27
DTIII7545-22	Zygota	BOLD:ACF9113	27
DTIII7463-22	Zygota	BOLD:ACF9113	27
DTIII5349-22	Zygota	BOLD:ACF9113	27
DTIII5517-22	Zygota	BOLD:ACF9113	27
DTIII5515-22	Zygota excisor	BOLD:AER4128	28
DTIII7539-22	Zygota excisor	BOLD:AER4128	28
GBDTA2369-21	Zygota excisor	BOLD:AER4128	28
DTIII5570-22	Pantoclis VC005	BOLD:AEJ8197	29
GBDTA2694-21	Pantoclis	BOLD:AEJ8197	29
DTIII5567-22	Pantoclis VC002	BOLD:AEZ8161	30
GBDTA16965-21	Pantoclis fuscata	BOLD:AER0772	31
DTIII6007-22	Pantoclis fuscata	BOLD:AER0772	31
GBDTA16449-21	Pantoclis hirtistilus	BOLD:AEK1332	32
GBDTA3321-21	Pantoclis hirtistilus	BOLD:AEK1332	32
DTIII8070-22	Pantoclis	BOLD:ACI4657	33
GBDTA3230-21	Pantoclis	BOLD:ACI4657	33
GBDTA16355-21	Pantoclis	BOLD:ACG4055	34
GBDTA2325-21	Pantoclis	BOLD:ACG4055	34
DTIII7495-22	Pantoclis	BOLD:ACG4055	34
GBDTA16710-21	Pantoclis	BOLD:ACG4055	34
GBDTA4259-21	Pantoclis	BOLD:AEJ5888	34
DTIII4918-22	Pantoclis trisulcata	BOLD:ACK3275	35
GBDTA2079-21	Pantoclis trisulcata	BOLD:ACK3275	35
DTIII5566-22	Pantoclis VC001	BOLD:AFA4610	36
GBDTA3251-21	Pantoclis	BOLD:ACX9811	37
GBDTA2065-21	Pantoclis	BOLD:ACX9811	37
GBDTA16286-21	Pantoclis	BOLD:AAU9879	38
AMTPB1571-15	Pantoclis	BOLD:ACR5407	39
GBDTA2289-21	Pantoclis	BOLD:AAU9864	40
DTIII4272-22	Pantoclis	BOLD:AEX0184	41
GBDTA16393-21	Zygota spinosa	BOLD:AEL5584	42
GBDTA16497-21	Zygota spinosa	BOLD:AEL5584	42
GBDTA16400-21	Zygota spinosa	BOLD:AEL5584	42
GBDTA16471-21	Zygota spinosa	BOLD:AEL5584	42
DTIII5554-22	Zygota VC044	BOLD:AEL5584	42
GBDTA16434-21	Zygota spinosa	BOLD:AEL5584	42
DTIII5522-22	Zygota spinosa	BOLD:AEL5584	42
GBDTA16409-21	Zygota spinosa	BOLD:AEL5584	42
GBDTA16403-21	Zygota spinosa	BOLD:AEL5584	42
GBDTA2346-21	Zygota spinosa	BOLD:AEL5584	42
GBDTA16385-21	Zygota spinosa	BOLD:AEL5584	42
GBDTA16350-21	Zygota spinosa	BOLD:AEL5584	42
GBDTA16339-21	Zygota spinosa	BOLD:AEL5584	42
DTIII5389-22	Zygota spinosa	BOLD:AEL5584	42
DTIII7432-22	Zygota spinosa	BOLD:AEL5584	42
DTIII5565-22	Zygota sordida	BOLD:AEJ6743	43
GBDTA2244-21	Zygota abdominalis	BOLD:AEJ6743	43
GBDTA2187-21	Zygota abdominalis	BOLD:AEJ6743	43
GBDTA2184-21	Zygota abdominalis	BOLD:AEJ6743	43
GBDTA2179-21	Zygota abdominalis	BOLD:AEJ6743	43
DTIII5559-22	Zygota abdominalis	BOLD:AEJ6743	43
GBDTA2136-21	Zygota abdominalis	BOLD:AEJ6743	43
GBDTA2071-21	Zygota abdominalis	BOLD:AEJ6743	43
DTIII7660-22	Zygota pubescens	BOLD:ACC4346	44
GBDTA2174-21	Zygota pubescens	BOLD:ACC4346	44
DTIII5530-22	Zygota pubescens	BOLD:ACC4346	44
GBDTA16421-21	Zygota pubescens	BOLD:ACC4346	44
DTIII7373-22	Zygota pubescens	BOLD:ACC4346	44
GBDTA16256-21	Zygota spinosa	BOLD:AER0775	45
GBDTA16507-21	Zygota spinosa	BOLD:AER0775	45
GBDTA2284-21	Zygota excisor	BOLD:AEL3896	46
DTIII5534-22	Zygota excisor	BOLD:AEL3896	46
GBDTA2568-21	Zygota excisor	BOLD:AEL3896	46
GBDTA3320-21	Zygota nigra	BOLD:AEJ4945	47
GBDTA16511-21	Zygota nigra	BOLD:AEJ4945	47
DTIII5523-22	Zygota nigra	BOLD:AEJ4945	47
DTIII7550-22	Zygota nigra	BOLD:AEJ4945	47
DTIII7533-22	Zygota nigra	BOLD:AEJ4945	47
DTIII7527-22	Zygota nigra	BOLD:AEJ4945	47
DTIII7474-22	Zygota nigra	BOLD:AEJ4945	47
GBDTA16255-21	Zygota ruficornis	BOLD:AEY0233	48
DTIII5514-22	Zygota ruficornis	BOLD:AEY0233	48
DTIII5365-22	Zygota ruficornis	BOLD:AEY0233	48
DTIII5521-22	Zygota congener	BOLD:AAI8609	49
DTIII5516-22	Zygota congener	BOLD:AAI8609	49
GBDTA16260-21	Zygota congener	BOLD:AAI8609	49
GBDTA16629-21	Zygota parallela	BOLD:AEJ0893	50
GBDTA2326-21	Zygota parallela	BOLD:AEJ0893	50
GBDTA1984-21	Zygota parallela	BOLD:AEJ0893	50
GBDTA16408-21	Zygota ruficornis	BOLD:AEK5610	51
GBDTA16573-21	Zygota ruficornis	BOLD:AEK5610	51
GBDTA2374-21	Zygota ruficornis	BOLD:AEK5610	51
GBDTA2354-21	Zygota ruficornis	BOLD:AEK5610	51
DTIII7553-22	Zygota ruficornis	BOLD:AEK5610	51
DTIII7549-22	Zygota ruficornis	BOLD:AEK5610	51
DTIII7486-22	Zygota ruficornis	BOLD:AEK5610	51
GBDTA16527-21	Zygota ruficornis	BOLD:AEK5610	51
GBDTA16305-21	Zygota croton	BOLD:AEK1965	52
GBDTA16551-21	Zygota croton	BOLD:AEK1965	52
GBDTA16533-21	Zygota croton	BOLD:AEK1965	52
GBDTA16530-21	Zygota croton	BOLD:AEK1965	52
GBDTA16473-21	Zygota croton	BOLD:AEK1965	52
GBDTA16441-21	Zygota croton	BOLD:AEK1965	52
DTIII5533-22	Zygota croton	BOLD:AEK1965	52
GBDTA3319-21	Zygota croton	BOLD:AEK1965	52
GBDTA16301-21	Zygota croton	BOLD:AEK1965	52
GBDTA16413-21	Zygota croton	BOLD:AEK1965	52
GBDTA16261-21	Zygota croton	BOLD:AEK1965	52
DTIII7504-22	Zygota croton	BOLD:AEK1965	52
GBDTA2198-21	Zygota spinosipes	BOLD:ACK3325	53
GBDTA16500-21	Zygota spinosipes	BOLD:ACK3325	53
DTIII7538-22	Zygota spinosipes	BOLD:ACK3325	53
DTIII7511-22	Zygota spinosipes	BOLD:ACK3325	53
GBDTA2163-21	Zygota excisor	BOLD:AEJ0891	54
DTIII5526-22	Zygota excisor	BOLD:AEJ0891	54
DTIII8055-22	Zygota excisor	BOLD:AEJ0891	54
GBDTA2153-21	Pantoclis	BOLD:AEK0729	55
DTIII5547-22	Zygota angularis	BOLD:ACQ5437	56
DTIII7542-22	Zygota angularis	BOLD:ACQ5437	56
DTIII5524-22	Zygota spinosipes	BOLD:AEY9457	57
DTIII7497-22	Zygota spinosipes	BOLD:AEY9457	57
DTIII7459-22	Zygota spinosipes	BOLD:AEY9457	57
DTIII7521-22	Zygota ruficornis	BOLD:AEX2887	58
DTIII7498-22	Zygota angularis	BOLD:ACU1498	59
DTIII7476-22	Zygota angularis	BOLD:ACU1498	59
DTIII7460-22	Zygota angularis	BOLD:ACU1498	59
DTIII5399-22	Zygota parallela	BOLD:ACU1498	59
DTIII5398-22	Zygota parallela	BOLD:ACU1498	59
DTIII5373-22	Zygota parallela	BOLD:ACU1498	59
DTIII5367-22	Zygota parallela	BOLD:ACU1498	59
DTIII5353-22	Zygota parallela	BOLD:ACU1498	59
DTIII5352-22	Zygota parallela	BOLD:ACU1498	59
DTIII7381-22	Zygota parallela	BOLD:ACU1498	59
DTIII7357-22	Zygota parallela	BOLD:ACU1498	59
DTIII7354-22	Zygota parallela	BOLD:ACU1498	59
DTIII7352-22	Zygota parallela	BOLD:ACU1498	59

## Sheet: MEGA within group distances
Taxon
Pantoclis mese	ACC4505		0
Pantoclis	ACC1837		0
Pantoclis	AAU9135		0
Pantoclis	ACI4376		0
Pantoclis	AEY1054		0
Pantoclis VC035	ACC4369		0
Pantoclis sulcata	ACC4133		0
Pantoclis	ACB2486		0
Pantoclis VC003	ACD9907		0
Pantoclis	ACC6590		0
Pantoclis hirtistilus	AAY6828		0
Pantoclis VC022	AER0771		0
Pantoclis	ACI8532		0
Pantoclis	AEK7524		n/c
Pantoclis VC025	AEJ5166		0
Pantoclis	AER0762		0
Pantoclis VC020	AER6238		0
Pantoclis VC007	ACC4798		0
Pantoclis VC026	AEY4811		n/c
Pantoclis VC033	AEE9747		0
Pantoclis	ACP3159		0
Pantoclis	ACT9556		n/c
Pantoclis VC021	ACP6764		0
Pantoclis	AEX8394		n/c
Pantoclis	AET0483		n/c
Pantoclis VC037	ACS7934		0
Zygota walli	ACF9113		0
Pantoclis VC005	AEJ8197		0
Pantoclis VC002	AEZ8161		n/c
Pantoclis fuscata	AER0772		0
Pantoclis hirtistilus	AEK1332		0
Pantoclis	ACI4657		0
Pantoclis	AAG5112		0
Pantoclis	ACG4055		0
Pantoclis trisulcata	ACK3275		0
Pantoclis VC001	AFA4610		n/c
Pantoclis	AEJ5888		n/c
Pantoclis	ACX9811		0
Pantoclis	ACC4799		n/c
Pantoclis	AAU9879		n/c
Pantoclis	ACR5407		n/c
Pantoclis	AAU9864		n/c
Pantoclis	AEX0184		n/c
Zygota spinosa	AEL5584		0
Zygota abdominalis	AEJ6743		0
Zygota pubescens	ACC4346		0
Zygota spinosa	AER0775		0
Zygota excisor	AEL3896		0
Zygota nigra	AEJ4945		0
Zygota ruficornis	AEY0233		0
Zygota congener	AAI8609		0
Zygota paralella	AEJ0893		0
Zygota ruficornis	AEK5610		0
Zygota excisor	AER4128		0
Zygota excisor	AEK1965		0
Zygota spinosipes	ACK3325		0
Zygota excisor	AEJ0891		0
Pantoclis	AEK0729		n/c
Zygota angularis	ACQ5437		0
Zygota spinosipes	AEY9457		0
Zygota ruficornis	AEX2887		n/c
Zygota parallela	ACU1498		0

## Sheet: MEGA between group distances
	Pantoclis_AAG5112	Zygota_congener_AAI8609	Pantoclis_VC007_ACC4798	Pantoclis_mese_ACC4505	Pantoclis_AAU9864	Zygota_pubescens_ACC4346	Pantoclis_sulcata_ACC4133	Pantoclis_VC035_ACC4369	Pantoclis_AAU9879	Pantoclis_ACC1837	Pantoclis_AAU9135	Pantoclis_ACB2486	Pantoclis_hirtistilus_AAY6828	Pantoclis_ACC4799	Zygota_nigra_AEJ4945	Pantoclis_VC033_AEE9747	Pantoclis_ACI8532	Pantoclis_ACI4657	Pantoclis_VC003_ACD9907	Pantoclis_ACP3159	Pantoclis_ACT9556	Pantoclis_ACX9811	Pantoclis_ACR5407	Zygota_excisor_AEJ0891	Zygota_angularis_ACQ5437	Pantoclis_VC037_ACS7934	Zygota_paralella_AEJ0893	Zygota_spinosipes_ACK3325	Pantoclis_ACC6590	Pantoclis_VC021_ACP6764	Zygota_walli_ACF9113	Pantoclis_ACG4055	Zygota_parallela_ACU1498	Pantoclis_ACI4376	Pantoclis_trisulcata_ACK3275	Zygota_abdominalis_AEJ6743	Pantoclis_VC025_AEJ5166	Pantoclis_hirtistilus_AEK1332	Pantoclis_VC005_AEJ8197	Pantoclis_AEJ5888	Pantoclis_AEK0729	Zygota_excisor_AEK1965	Pantoclis_AEY1054	Zygota_ruficornis_AEK5610	Zygota_excisor_AEL3896	Pantoclis_fuscata_AER0772	Zygota_ruficornis_AEY0233	Zygota_excisor_AER4128	Zygota_spinosa_AEL5584
Pantoclis_AAG5112
Zygota_congener_AAI8609	0.201657
Pantoclis_VC007_ACC4798	0.111249	0.230572
Pantoclis_mese_ACC4505	0.0768011	0.187065	0.109815
Pantoclis_AAU9864	0.0881129	0.203966	0.0679038	0.0879433
Zygota_pubescens_ACC4346	0.204566	0.102328	0.2334	0.201235	0.213864
Pantoclis_sulcata_ACC4133	0.131715	0.175329	0.155885	0.125539	0.139308	0.181847
Pantoclis_VC035_ACC4369	0.149995	0.18429	0.168538	0.151529	0.148148	0.175856	0.153146
Pantoclis_AAU9879	0.0852015	0.170518	0.129705	0.0651184	0.104533	0.180227	0.131776	0.140724
Pantoclis_ACC1837	0.0810571	0.189975	0.105103	0.0619704	0.0849162	0.183955	0.120258	0.132584	0.0863918
Pantoclis_AAU9135	0.0291271	0.20096	0.121212	0.0691365	0.0916714	0.206597	0.141116	0.151956	0.0826319	0.0853975
Pantoclis_ACB2486	0.0958443	0.202355	0.0971125	0.0856619	0.0794139	0.20474	0.134499	0.151996	0.101226	0.0828844	0.095846
Pantoclis_hirtistilus_AAY6828	0.0995436	0.200206	0.0986173	0.0932819	0.0793229	0.192157	0.125446	0.133134	0.104964	0.0899951	0.0977913	0.064611
Pantoclis_ACC4799	0.0832946	0.192252	0.116644	0.0442992	0.100635	0.199731	0.137471	0.153746	0.0663285	0.0739026	0.0807681	0.0975828	0.101201
Zygota_nigra_AEJ4945	0.218249	0.12666	0.220118	0.216128	0.198364	0.142163	0.193192	0.199393	0.201731	0.208636	0.21961	0.19963	0.189346	0.21415
Pantoclis_VC033_AEE9747	0.12927	0.185054	0.155178	0.119155	0.125416	0.170223	0.1323	0.124201	0.131407	0.123467	0.139787	0.127392	0.114708	0.135561	0.208765
Pantoclis_ACI8532	0.154133	0.193109	0.182989	0.162089	0.148229	0.174154	0.153313	0.133233	0.142527	0.146306	0.162998	0.154174	0.136896	0.157911	0.199757	0.102855
Pantoclis_ACI4657	0.149924	0.175532	0.180487	0.149853	0.147996	0.169772	0.147094	0.121679	0.14798	0.138309	0.151153	0.149963	0.127217	0.1576	0.174657	0.106204	0.0562133
Pantoclis_VC003_ACD9907	0.149138	0.205481	0.167924	0.144021	0.139602	0.191474	0.137006	0.115511	0.143865	0.122387	0.158004	0.143429	0.122795	0.141256	0.19887	0.102063	0.117328	0.122633
Pantoclis_ACP3159	0.141162	0.183013	0.177085	0.144886	0.141301	0.195421	0.152973	0.101192	0.129778	0.137332	0.146024	0.146071	0.150141	0.144944	0.198924	0.109726	0.12352	0.128788	0.119843
Pantoclis_ACT9556	0.149661	0.196728	0.171709	0.159471	0.159739	0.210848	0.158206	0.118882	0.149163	0.155659	0.156708	0.163248	0.157423	0.171071	0.208046	0.128638	0.139815	0.134237	0.13321	0.0799931
Pantoclis_ACX9811	0.146595	0.173766	0.178026	0.144171	0.147202	0.169781	0.135671	0.129574	0.14263	0.138364	0.148289	0.151667	0.124907	0.156209	0.167947	0.101913	0.0533552	0.0383448	0.119724	0.125794	0.143992
Pantoclis_ACR5407	0.158461	0.213949	0.196067	0.146116	0.155662	0.186554	0.19083	0.147545	0.14186	0.14731	0.159797	0.174972	0.152546	0.149895	0.227416	0.130453	0.155693	0.16361	0.159813	0.148413	0.158159	0.169587
Zygota_excisor_AEJ0891	0.206291	0.118473	0.229416	0.212237	0.231077	0.10319	0.190037	0.202334	0.204288	0.200719	0.215956	0.219253	0.200394	0.204172	0.153536	0.17997	0.19857	0.18368	0.205736	0.192215	0.225898	0.178466	0.221941
Zygota_angularis_ACQ5437	0.214367	0.0486437	0.242267	0.199744	0.214585	0.121161	0.196616	0.195179	0.179487	0.197375	0.213675	0.205492	0.211605	0.208902	0.126644	0.194114	0.204366	0.185221	0.215867	0.190404	0.200809	0.185101	0.213696	0.135125
Pantoclis_VC037_ACS7934	0.15406	0.184467	0.170475	0.155178	0.142296	0.163781	0.159077	0.0820635	0.15036	0.142191	0.154136	0.163781	0.136832	0.153757	0.193546	0.110178	0.123556	0.127016	0.0988772	0.103974	0.118906	0.129271	0.131524	0.20028	0.190387
Zygota_paralella_AEJ0893	0.185028	0.0957464	0.207144	0.190688	0.19195	0.119269	0.174222	0.174938	0.176931	0.191037	0.188263	0.187573	0.179216	0.181011	0.0909428	0.182713	0.176622	0.163948	0.194886	0.174353	0.193485	0.155828	0.2056	0.131436	0.108656	0.171214
Zygota_spinosipes_ACK3325	0.220992	0.141831	0.233189	0.221611	0.215708	0.111216	0.217768	0.205133	0.209607	0.214644	0.229903	0.21837	0.220327	0.226104	0.152131	0.193533	0.20544	0.184183	0.213048	0.223947	0.234118	0.190451	0.248229	0.115694	0.15308	0.193773	0.132
Pantoclis_ACC6590	0.138707	0.167573	0.179291	0.138791	0.146631	0.1682	0.131259	0.146769	0.131216	0.138728	0.138794	0.148416	0.129494	0.146216	0.193797	0.126934	0.129744	0.135064	0.161665	0.143554	0.171711	0.134538	0.136855	0.170152	0.187713	0.154676	0.159238	0.217609
Pantoclis_VC021_ACP6764	0.0761567	0.18983	0.114258	0.0290817	0.0957624	0.197926	0.130854	0.149124	0.0684252	0.0671344	0.0723179	0.0932204	0.0934163	0.0174726	0.216554	0.120366	0.154388	0.150242	0.133746	0.137319	0.153888	0.152437	0.152647	0.202441	0.204108	0.149356	0.185668	0.226386	0.140704
Zygota_walli_ACF9113	0.207439	0.160134	0.219189	0.217896	0.227764	0.120627	0.207496	0.196069	0.213945	0.199579	0.219377	0.214084	0.204543	0.219654	0.167219	0.200036	0.210078	0.186773	0.214449	0.216656	0.220504	0.187953	0.223672	0.115843	0.181134	0.19396	0.150542	0.126867	0.196571	0.217316
Pantoclis_ACG4055	0.171785	0.166421	0.185831	0.157423	0.155999	0.175588	0.164795	0.115984	0.159812	0.148038	0.176906	0.167696	0.15805	0.169189	0.216193	0.113652	0.123548	0.12876	0.12619	0.116496	0.128195	0.132036	0.131818	0.210809	0.180186	0.0958268	0.19851	0.217677	0.156266	0.160961	0.209595
Zygota_parallela_ACU1498	0.185507	0.0999655	0.204562	0.183295	0.179871	0.1259	0.170406	0.168277	0.167258	0.187964	0.186776	0.178725	0.177632	0.183229	0.0955619	0.177175	0.179894	0.164233	0.194882	0.171573	0.185521	0.156271	0.205422	0.142877	0.109806	0.176529	0.0517193	0.140666	0.156724	0.185157	0.153341	0.194459
Pantoclis_ACI4376	0.140372	0.200796	0.151748	0.135713	0.127199	0.183411	0.141154	0.115295	0.140427	0.119276	0.144788	0.156113	0.127206	0.133855	0.202199	0.103452	0.117838	0.123231	0.0358121	0.115772	0.126958	0.113516	0.14007	0.206375	0.211639	0.0888013	0.186666	0.203727	0.152923	0.12431	0.207163	0.126816	0.202257
Pantoclis_trisulcata_ACK3275	0.141475	0.187854	0.170904	0.139843	0.142711	0.194291	0.141701	0.107819	0.14259	0.129088	0.147327	0.139678	0.143769	0.15701	0.203032	0.113527	0.147686	0.133918	0.10708	0.0726361	0.0784308	0.131475	0.13948	0.210825	0.196579	0.105997	0.197107	0.230197	0.145972	0.144995	0.220627	0.119472	0.182418	0.116865
Zygota_abdominalis_AEJ6743	0.203181	0.128118	0.233705	0.198089	0.192512	0.137828	0.184712	0.169829	0.198066	0.19889	0.205513	0.196441	0.186084	0.216779	0.145803	0.188672	0.182162	0.167798	0.202014	0.196605	0.219574	0.171785	0.213086	0.157886	0.138274	0.187282	0.114697	0.170484	0.169918	0.212169	0.170954	0.204755	0.129735	0.202683	0.207026
Pantoclis_VC025_AEJ5166	0.0764537	0.202154	0.109429	0.0794134	0.0952102	0.206853	0.12968	0.160829	0.0819276	0.0827569	0.0773746	0.101104	0.113039	0.0851713	0.2156	0.138798	0.164039	0.154059	0.149301	0.147318	0.165291	0.153586	0.175385	0.208823	0.216056	0.173853	0.194787	0.216123	0.151336	0.071891	0.205966	0.173744	0.189971	0.148584	0.148328	0.204421
Pantoclis_hirtistilus_AEK1332	0.151048	0.176981	0.163813	0.143005	0.132795	0.16889	0.129125	0.0914129	0.145322	0.127024	0.153163	0.147133	0.135915	0.149006	0.178354	0.10534	0.115138	0.12982	0.097911	0.0956849	0.113435	0.131065	0.136754	0.197667	0.193609	0.0772576	0.161114	0.196321	0.141897	0.140939	0.206088	0.0728109	0.164601	0.0953787	0.104415	0.167162	0.155928
Pantoclis_VC005_AEJ8197	0.191464	0.242647	0.202683	0.173892	0.182279	0.234033	0.179208	0.165031	0.174072	0.175898	0.182297	0.188106	0.18628	0.185769	0.248109	0.167978	0.18776	0.176798	0.188796	0.158409	0.169112	0.187551	0.140291	0.25302	0.254765	0.145353	0.213188	0.265248	0.158588	0.172853	0.256245	0.163364	0.232804	0.176843	0.166986	0.235351	0.189552	0.136986
Pantoclis_AEJ5888	0.175721	0.174333	0.187788	0.163024	0.159827	0.181569	0.172691	0.123229	0.169642	0.155764	0.180871	0.171748	0.167729	0.175103	0.222512	0.119138	0.130982	0.134339	0.131828	0.123939	0.130129	0.139614	0.136983	0.217137	0.180241	0.0976023	0.200503	0.216733	0.158155	0.166925	0.219001	0.017177	0.19651	0.135741	0.121326	0.210914	0.177692	0.0797371	0.172637
Pantoclis_AEK0729	0.138343	0.168755	0.16907	0.138565	0.148195	0.170584	0.14645	0.121582	0.132688	0.134323	0.142363	0.140375	0.127133	0.147873	0.173728	0.0968193	0.0708012	0.0655328	0.125475	0.113648	0.126265	0.0596966	0.150295	0.180367	0.168691	0.112096	0.15555	0.200021	0.123655	0.145044	0.189783	0.111881	0.164786	0.1106	0.124298	0.176441	0.152194	0.110982	0.174644	0.119263
Zygota_excisor_AEK1965	0.192811	0.149546	0.224309	0.19216	0.199878	0.141874	0.197115	0.1954	0.191317	0.197688	0.196211	0.198627	0.19656	0.197101	0.17719	0.193608	0.197969	0.191087	0.198272	0.181996	0.218385	0.186952	0.203953	0.172417	0.153324	0.184765	0.149317	0.187301	0.170088	0.194198	0.186056	0.191101	0.158038	0.18412	0.205397	0.162787	0.19873	0.188752	0.212813	0.203676	0.193418
Pantoclis_AEY1054	0.158113	0.176374	0.161342	0.141343	0.127288	0.173263	0.137705	0.0875492	0.142845	0.130123	0.161185	0.144755	0.138468	0.151295	0.184874	0.109439	0.11474	0.121832	0.108492	0.103724	0.113543	0.122991	0.141006	0.195908	0.186733	0.0777684	0.167489	0.19432	0.131905	0.145836	0.196609	0.0673451	0.165015	0.100618	0.100762	0.174523	0.165091	0.0425888	0.141877	0.0724614	0.106552	0.180712
Zygota_ruficornis_AEK5610	0.204365	0.115978	0.233537	0.205156	0.227062	0.0961326	0.200455	0.179683	0.184081	0.188415	0.206898	0.202637	0.196669	0.193247	0.127168	0.194556	0.194794	0.188037	0.193686	0.195652	0.211275	0.17592	0.219759	0.104987	0.119655	0.192106	0.119331	0.131515	0.158176	0.197421	0.120602	0.196213	0.114878	0.202891	0.20164	0.138796	0.201845	0.177294	0.245089	0.204568	0.164342	0.151758	0.177484
Zygota_excisor_AEL3896	0.234995	0.13401	0.254643	0.229929	0.254599	0.105284	0.226749	0.213849	0.226732	0.222932	0.240873	0.240237	0.22927	0.230643	0.172195	0.184485	0.212073	0.207495	0.223938	0.214244	0.247055	0.185792	0.238488	0.0682829	0.155716	0.213496	0.150135	0.122675	0.19105	0.231507	0.125627	0.217834	0.149384	0.218789	0.228993	0.171392	0.237044	0.213214	0.27984	0.228506	0.19578	0.175015	0.209253	0.118066
Pantoclis_fuscata_AER0772	0.149992	0.209638	0.15891	0.142092	0.136584	0.202993	0.147519	0.123806	0.148608	0.136614	0.154924	0.148215	0.134974	0.138271	0.208207	0.111989	0.14091	0.142495	0.0692211	0.130107	0.155499	0.142038	0.152847	0.223812	0.214689	0.107035	0.203086	0.231409	0.162687	0.133593	0.233952	0.14996	0.201543	0.0732988	0.134285	0.205042	0.152142	0.119007	0.17855	0.147956	0.140736	0.197518	0.1185	0.213579	0.240466
Zygota_ruficornis_AEY0233	0.191338	0.120169	0.215547	0.195082	0.219637	0.0946428	0.188471	0.182925	0.192013	0.18317	0.194604	0.196583	0.196371	0.197679	0.111266	0.195597	0.196822	0.193863	0.199756	0.196407	0.206932	0.184459	0.219907	0.105645	0.134443	0.197805	0.117663	0.127622	0.161121	0.190191	0.125166	0.22359	0.115909	0.201617	0.203318	0.132623	0.194713	0.185044	0.247957	0.232197	0.173989	0.162179	0.195583	0.0557803	0.116947	0.221452
Zygota_excisor_AER4128	0.21954	0.16078	0.240204	0.226029	0.240466	0.121607	0.219823	0.202823	0.215629	0.214034	0.22858	0.228614	0.213595	0.223653	0.171395	0.203227	0.217904	0.194282	0.21694	0.228996	0.232985	0.191489	0.219736	0.115955	0.172324	0.196582	0.158406	0.128786	0.19898	0.225543	0.0275815	0.213001	0.160895	0.213015	0.225253	0.178308	0.222118	0.210769	0.263441	0.214937	0.19755	0.188757	0.204269	0.121638	0.125535	0.231024	0.139185
Zygota_spinosa_AEL5584	0.211577	0.102707	0.22181	0.197806	0.204465	0.141811	0.207771	0.203239	0.193167	0.210398	0.21312	0.212633	0.216409	0.20321	0.13593	0.200274	0.210105	0.188756	0.213333	0.191307	0.211697	0.18482	0.230525	0.145481	0.117179	0.195355	0.107894	0.14744	0.191239	0.204512	0.156214	0.196476	0.102741	0.202347	0.206762	0.151606	0.214218	0.190718	0.264759	0.198723	0.177369	0.161112	0.187318	0.123347	0.1539	0.214443	0.135102	0.15954
Pantoclis_AEX8394	0.144119	0.179469	0.164646	0.143961	0.132743	0.186216	0.137664	0.0943143	0.12905	0.124966	0.146189	0.127284	0.132895	0.153612	0.187637	0.116401	0.142517	0.136303	0.115397	0.0693026	0.0913355	0.135156	0.126129	0.208969	0.189361	0.101575	0.175483	0.21292	0.131259	0.144254	0.205662	0.119461	0.169829	0.128083	0.0703825	0.182225	0.15296	0.102201	0.137263	0.124966	0.127005	0.174945	0.100811	0.186218	0.220676	0.127492	0.190085	0.213718	0.195986
Zygota_spinosa_AER0775	0.212917	0.109241	0.221426	0.206714	0.2041	0.150345	0.214656	0.210223	0.199688	0.2134	0.216683	0.219631	0.216553	0.204635	0.141775	0.200536	0.212921	0.196866	0.225194	0.208265	0.218241	0.194227	0.232422	0.138995	0.126495	0.206349	0.113592	0.136929	0.202549	0.20214	0.15276	0.201651	0.118741	0.219186	0.222115	0.154234	0.217728	0.203009	0.272701	0.205611	0.192478	0.174711	0.194875	0.131801	0.160892	0.236259	0.141724	0.161617	0.0553358
Pantoclis_AET0483	0.153629	0.176999	0.162913	0.133039	0.150167	0.168262	0.106341	0.140481	0.128851	0.126629	0.153706	0.123061	0.123375	0.13266	0.167862	0.138585	0.150496	0.138539	0.134974	0.140285	0.1614	0.13821	0.190233	0.173825	0.17985	0.146282	0.176462	0.204573	0.134882	0.132514	0.190294	0.150064	0.170572	0.147535	0.13012	0.196702	0.145982	0.143484	0.197493	0.155899	0.136906	0.173173	0.140621	0.176114	0.199268	0.152442	0.177523	0.194318	0.210661
Pantoclis_VC022_AER0771	0.134965	0.172661	0.16612	0.139499	0.131061	0.171326	0.137511	0.0927861	0.121869	0.127143	0.141055	0.141464	0.130336	0.148236	0.190733	0.1057	0.12965	0.131111	0.108334	0.0566412	0.0739355	0.127708	0.137008	0.199814	0.176462	0.0891487	0.175525	0.213083	0.138245	0.134887	0.207162	0.101475	0.169102	0.104751	0.0559677	0.186522	0.144523	0.0852353	0.153283	0.108665	0.11023	0.186498	0.0919803	0.187337	0.224015	0.125882	0.197843	0.215081	0.194662
Zygota_ruficornis_AEX2887	0.198212	0.110397	0.223036	0.196385	0.220529	0.0871578	0.196435	0.173738	0.186298	0.186407	0.200723	0.209198	0.190377	0.192134	0.121538	0.188302	0.194672	0.18393	0.193646	0.196676	0.20686	0.17591	0.209917	0.0959041	0.115005	0.187842	0.118119	0.126841	0.154073	0.196278	0.116732	0.198088	0.118575	0.191975	0.199511	0.134818	0.206079	0.175152	0.244787	0.206372	0.162484	0.149495	0.175322	0.0446702	0.112506	0.211521	0.0413704	0.115774	0.130492
Pantoclis_VC020_AER6238	0.147691	0.181501	0.168203	0.144001	0.142141	0.190092	0.154668	0.119399	0.121486	0.130476	0.145099	0.147969	0.142316	0.138099	0.179364	0.121821	0.149793	0.147632	0.118827	0.0812756	0.0966935	0.134902	0.146989	0.208614	0.184544	0.101377	0.167097	0.202132	0.152056	0.135347	0.201287	0.130273	0.173644	0.120085	0.0870164	0.198388	0.15468	0.107497	0.161358	0.130315	0.124997	0.189069	0.111415	0.178312	0.235235	0.138501	0.197017	0.205122	0.173336
Pantoclis_VC026_AEY4811	0.149107	0.189541	0.164008	0.145577	0.139771	0.19843	0.149311	0.103533	0.131777	0.135841	0.151094	0.147048	0.141436	0.154991	0.201993	0.116957	0.139699	0.143144	0.12056	0.0607871	0.0849888	0.136864	0.16028	0.209359	0.19152	0.10901	0.188648	0.223178	0.147581	0.14065	0.219166	0.118054	0.185202	0.123543	0.0678271	0.196432	0.149414	0.105332	0.166069	0.125539	0.116948	0.201594	0.104321	0.200505	0.231938	0.145542	0.200585	0.229536	0.201748
Zygota_spinosipes_AEY9457	0.210427	0.152377	0.230963	0.223514	0.213299	0.113994	0.221181	0.204371	0.206683	0.222221	0.218206	0.223984	0.221594	0.218919	0.157072	0.207058	0.204574	0.185303	0.212126	0.215404	0.232026	0.192752	0.243891	0.126643	0.174699	0.198189	0.142541	0.0578748	0.205035	0.224916	0.125909	0.229747	0.14952	0.196368	0.227054	0.181511	0.211029	0.201897	0.263619	0.22331	0.207576	0.193586	0.201881	0.130783	0.134928	0.219548	0.130183	0.128835	0.151093
Pantoclis_AER0762	0.134527	0.179474	0.165655	0.135255	0.128904	0.184001	0.135935	0.0961531	0.12533	0.123123	0.138406	0.140375	0.127512	0.140309	0.18153	0.109119	0.12923	0.130826	0.111758	0.0591325	0.0789902	0.126731	0.120798	0.206778	0.188374	0.105154	0.188281	0.217226	0.129554	0.133649	0.222638	0.1123	0.181656	0.116105	0.0661613	0.18914	0.151955	0.0941323	0.150624	0.115915	0.112028	0.20161	0.0902242	0.194463	0.220436	0.120033	0.190039	0.230858	0.205652
Pantoclis_VC002_AEZ8161	0.132159	0.185303	0.165913	0.124293	0.124981	0.196301	0.137053	0.111626	0.117122	0.121196	0.131302	0.135975	0.130557	0.132045	0.191216	0.119409	0.142058	0.139776	0.118452	0.0601941	0.100252	0.132424	0.146892	0.206437	0.193312	0.106164	0.170124	0.224908	0.138402	0.123673	0.219364	0.131727	0.173119	0.114797	0.0794144	0.188004	0.12471	0.0971578	0.139048	0.141281	0.12062	0.195204	0.101755	0.192361	0.22299	0.1213	0.204883	0.226507	0.199388
Pantoclis_VC001_AFA4610	0.186632	0.211642	0.193069	0.194556	0.176543	0.197906	0.182793	0.143802	0.178353	0.182963	0.192182	0.197468	0.16616	0.199352	0.246405	0.115312	0.129677	0.137221	0.149862	0.146352	0.162978	0.127837	0.184218	0.208616	0.223635	0.133498	0.211395	0.229556	0.153909	0.18865	0.232562	0.139275	0.215802	0.14486	0.15682	0.20779	0.194358	0.138411	0.197676	0.149102	0.139442	0.227256	0.130558	0.219979	0.218142	0.149881	0.22164	0.243278	0.23704
Pantoclis_AEK7524	0.159026	0.182966	0.180442	0.131233	0.152315	0.186087	0.142679	0.171616	0.135438	0.138242	0.15066	0.16416	0.145123	0.139857	0.205596	0.130178	0.140661	0.137994	0.164477	0.165394	0.180826	0.131238	0.128303	0.213966	0.209261	0.166729	0.180514	0.224427	0.0612667	0.129664	0.215372	0.156799	0.177794	0.163079	0.165925	0.201486	0.170104	0.152428	0.168242	0.166349	0.140258	0.202457	0.148759	0.201421	0.212769	0.189206	0.189355	0.227847	0.199637
Pantoclis_AEX0184	0.142351	0.185787	0.173017	0.136963	0.13663	0.186106	0.155169	0.112482	0.148295	0.144303	0.138641	0.153992	0.146491	0.159839	0.193836	0.114675	0.135154	0.1217	0.132195	0.0745275	0.0969433	0.124783	0.136994	0.204876	0.193687	0.103512	0.170574	0.209929	0.148956	0.149377	0.212275	0.11979	0.182634	0.117883	0.0897688	0.187328	0.152291	0.100467	0.141954	0.123447	0.119391	0.191337	0.107371	0.209412	0.224949	0.138739	0.213744	0.224502	0.205891
Table. Estimates of Evolutionary Divergence over Sequence Pairs between Groups
The number of base substitutions per site from averaging over all sequence pairs between groups are shown. Analyses were conducted using the Maximum Composite Likelihood model [1]. This analysis involved 109 nucleotide sequences. Codon positions included were 1st+2nd+3rd+Noncoding. All ambiguous positions were removed for each sequence pair (pairwise deletion option). There were a total of 652 po…
1. Tamura K., Nei M., and Kumar S. (2004). Prospects for inferring very large phylogenies by using the neighbor-joining method. Proceedings of the National Academy of Sciences (USA) 101:11030-11035.
2. Tamura K., Stecher G., and Kumar S. (2021). MEGA 11: Molecular Evolutionary Genetics Analysis Version 11. Molecular Biology and Evolution https://doi.org/10.1093/molbev/msab120.
Disclaimer: Although utmost care has been taken to ensure the correctness of the caption, the caption text is provided "as is" without any warranty of any kind. Authors advise the user to carefully check the caption prior to its use for any purpose and report any errors or problems to the authors immediately (www.megasoftware.net). In no event shall the authors and their employers be liable for a…
[truncated: 13 more columns]

## Sheet: BINs
Sample ID	Genus	Species	BIN	Process ID
ZSM-HYM-39092-A04	Zygota			DIAIS099-23
BIOUG05482-H08	Pantoclis	Pantoclis mese	BOLD:ACC4505	GMGRC2289-13
BIOUG05394-E04	Pantoclis		BOLD:ACC1837	GMGRC925-13
BIOUG05394-B04	Pantoclis		BOLD:ACC1837	GMGRC889-13
BIOUG05482-G11	Pantoclis	Pantoclis VC006	BOLD:AAU9135	GMGRC2280-13
BIOUG05482-G05	Pantoclis	Pantoclis mese	BOLD:ACC4505	GMGRC2274-13
BIOUG05394-A02	Pantoclis		BOLD:ACC1837	GMGRC875-13
BIOUG05394-C09	Pantoclis	Pantoclis sulcata	BOLD:ACC4133	GMGRC906-13
BIOUG05262-G05	Pantoclis	Pantoclis VC006	BOLD:AAU9135	GMGRC307-13
BIOUG05398-E07	Pantoclis		BOLD:ACI4376	GMGRC1275-13
BIOUG05482-D05	Pantoclis		BOLD:ACI4376	GMGRC2238-13
BIOUG05394-F08	Pantoclis		BOLD:ACI4376	GMGRC941-13
BIOUG05394-F11	Pantoclis		BOLD:ACI4376	GMGRC944-13
ZSM-HYM-42459-H08	Pantoclis		BOLD:AEY1054	DTIII7312-22
ZSM-HYM-33093-E12	Pantoclis	Pantoclis VC035	BOLD:ACC4369	GBDTA2245-21
ZSM-HYM-33093-E10	Pantoclis		BOLD:ACC1837	GBDTA2243-21
ZSM-HYM-42355-D10	Pantoclis	Pantoclis sulcata	BOLD:ACC4133	GBDTA16671-21
ZSM-HYM-42355-D08	Pantoclis		BOLD:ACB2486	GBDTA16669-21
ZSM-HYM-42437-F12	Pantoclis	Pantoclis VC017		DTIII5582-22
ZSM-HYM-33093-E07	Pantoclis	Pantoclis VC003	BOLD:ACD9907	GBDTA2240-21
ZSM-HYM-33102-E05	Pantoclis	Pantoclis VC035	BOLD:ACC4369	GBDTA3093-21
ZSM-HYM-42355-D01	Pantoclis	Pantoclis sulcata	BOLD:ACC4133	GBDTA16662-21
ZSM-HYM-33173-D06	Pantoclis		BOLD:ACC6590	GBDTA3937-21
ZSM-HYM-42355-C08	Pantoclis	Pantoclis sulcata	BOLD:ACC4133	GBDTA16657-21
BC-ZSM-HYM-13562-H03	Pantoclis	Pantoclis hirtistilus	BOLD:AAY6828	GBCHA847-13
BC-ZSM-HYM-13562-H02	Pantoclis	Pantoclis hirtistilus	BOLD:AAY6828	GBCHA846-13
ZSM-HYM-33095-G07	Pantoclis	Pantoclis sulcata	BOLD:ACC4133	GBDTA2454-21
ZSM-HYM-42351-H11	Pantoclis			GBDTA16340-21
ZSM-HYM-33093-D09	Pantoclis	Pantoclis VC035	BOLD:ACC4369	GBDTA2230-21
ZSM-HYM-33093-D08	Pantoclis	Pantoclis hirtistilus	BOLD:AAY6828	GBDTA2229-21
ZSM-HYM-33091-A05	Pantoclis	Pantoclis hirtistilus	BOLD:AAY6828	GBDTA2000-21
ZSM-HYM-42353-G02	Pantoclis	Pantoclis VC022	BOLD:AER0771	GBDTA16509-21
ZSM-HYM-42433-H02	Pantoclis		BOLD:ACI8532	DTIII5216-22
ZSM-HYM-42423-A10	Pantoclis		BOLD:ACB2486	DTIII4190-22
ZSM-HYM-33092-A03	Pantoclis		BOLD:ACI4376	GBDTA2093-21
ZSM-HYM-42432-E07	Pantoclis	Pantoclis VC035	BOLD:ACC4369	DTIII5090-22
ZSM-HYM-42438-G10	Pantoclis	Pantoclis mese	BOLD:ACC4505	DTIII5687-22
ZSM-HYM-33101-H11	Pantoclis	Pantoclis VC035	BOLD:ACC4369	GBDTA3040-21
ZSM-HYM-33093-C07	Pantoclis	Pantoclis sulcata	BOLD:ACC4133	GBDTA2216-21
ZSM-HYM-33101-H03	Pantoclis	Pantoclis VC006	BOLD:AAU9135	GBDTA3032-21
ZSM-HYM-33093-B10	Pantoclis	Pantoclis VC035	BOLD:ACC4369	GBDTA2207-21
ZSM-HYM-33093-E09	Pantoclis	Pantoclis VC035	BOLD:ACC4369	GBDTA2242-21
ZSM-HYM-33093-B08	Pantoclis		BOLD:ACC6590	GBDTA2205-21
ZSM-HYM-42460-G01	Pantoclis		BOLD:ACC6590	DTIII7388-22
ZSM-HYM-33093-B05	Pantoclis	Pantoclis sulcata	BOLD:ACC4133	GBDTA2202-21
ZSM-HYM-33105-F09	Pantoclis		BOLD:AEK7524	GBDTA3394-21
ZSM-HYM-42353-F03	Pantoclis	Pantoclis VC022	BOLD:AER0771	GBDTA16498-21
ZSM-HYM-42351-G10	Pantoclis	Pantoclis VC022	BOLD:AER0771	GBDTA16327-21
ZSM-HYM-42351-E11	Pantoclis	Pantoclis VC025	BOLD:AEJ5166	GBDTA16304-21
ZSM-HYM-42354-D03	Pantoclis			GBDTA16569-21
ZSM-HYM-42437-G12	Pantoclis	Pantoclis VC029		DTIII5594-22
ZSM-HYM-33104-C12	Pantoclis	Pantoclis sulcata	BOLD:ACC4133	GBDTA3266-21
ZSM-HYM-42354-C08	Pantoclis		BOLD:AER0762	GBDTA16562-21
ZSM-HYM-42437-G11	Pantoclis	Pantoclis VC020	BOLD:AER6238	DTIII5593-22
ZSM-HYM-33093-A07	Pantoclis		BOLD:ACC6590	GBDTA2192-21
ZSM-HYM-42437-G10	Pantoclis	Pantoclis VC007	BOLD:ACC4798	DTIII5592-22
ZSM-HYM-33093-A06	Pantoclis	Pantoclis sulcata	BOLD:ACC4133	GBDTA2191-21
ZSM-HYM-42359-E12	Pantoclis	Pantoclis VC003	BOLD:ACD9907	GBDTA17065-21
ZSM-HYM-33093-A05	Pantoclis	Pantoclis VC035	BOLD:ACC4369	GBDTA2190-21
ZSM-HYM-42437-G09	Pantoclis	Pantoclis VC026	BOLD:AEY4811	DTIII5591-22
ZSM-HYM-42354-B06	Pantoclis	Pantoclis VC033	BOLD:AEE9747	GBDTA16548-21
ZSM-HYM-42354-B03	Pantoclis	Pantoclis VC025	BOLD:AEJ5166	GBDTA16545-21
ZSM-HYM-33125-A08	Pantoclis		BOLD:ACP3159	GBDTA4473-21
ZSM-HYM-33108-B08	Pantoclis		BOLD:ACC1837	GBDTA3630-21
ZSM-HYM-33092-H08	Pantoclis		BOLD:ACC1837	GBDTA2182-21
ZSM-HYM-33092-H07	Pantoclis		BOLD:ACT9556	GBDTA2181-21
ZSM-HYM-42353-H04	Pantoclis	Pantoclis VC025	BOLD:AEJ5166	GBDTA16523-21
ZSM-HYM-33092-H03	Pantoclis	Pantoclis VC003	BOLD:ACD9907	GBDTA2177-21
ZSM-HYM-42437-G04	Pantoclis	Pantoclis VC021	BOLD:ACP6764	DTIII5586-22
ZSM-HYM-42462-D07	Pantoclis	Pantoclis VC006	BOLD:AAU9135	DTIII7548-22
ZSM-HYM-42463-E11	Pantoclis		BOLD:AEX8394	DTIII7659-22
ZSM-HYM-42353-E05	Pantoclis			GBDTA16488-21
ZSM-HYM-42463-E08	Pantoclis	Pantoclis sulcata	BOLD:ACC4133	DTIII7656-22
ZSM-HYM-42353-G03	Pantoclis		BOLD:AET0483	GBDTA16510-21
ZSM-HYM-42463-E06	Pantoclis		BOLD:ACC1837	DTIII7654-22
ZSM-HYM-42463-E03	Pantoclis	Pantoclis sulcata	BOLD:ACC4133	DTIII7651-22
ZSM-HYM-42437-H08	Pantoclis	Pantoclis VC037	BOLD:ACS7934	DTIII5602-22
ZSM-HYM-42437-H07	Pantoclis	Pantoclis VC035	BOLD:ACC4369	DTIII5601-22
ZSM-HYM-42437-H06	Pantoclis	Pantoclis VC035	BOLD:ACC4369	DTIII5600-22
ZSM-HYM-42437-H05	Pantoclis	Pantoclis VC035	BOLD:ACC4369	DTIII5599-22
ZSM-HYM-42437-H04	Pantoclis	Pantoclis VC033	BOLD:AEE9747	DTIII5598-22
ZSM-HYM-42437-H03	Pantoclis	Pantoclis sulcata	BOLD:ACC4133	DTIII5597-22
ZSM-HYM-42437-H02	Pantoclis	Pantoclis VC031		DTIII5596-22
ZSM-HYM-42437-H01	Pantoclis	Pantoclis VC037	BOLD:ACS7934	DTIII5595-22
ZSM-HYM-33092-G04	Pantoclis	Pantoclis sulcata	BOLD:ACC4133	GBDTA2166-21
ZSM-HYM-42353-F01	Pantoclis	Pantoclis VC020	BOLD:AER6238	GBDTA16496-21
BC-ZSM-HYM-24118-D02	Pantoclis	Pantoclis VC037	BOLD:ACS7934	AMTPB1273-15
BC-ZSM-HYM-24059-H11	Pantoclis		BOLD:ACC1837	AMTPA475-15
ZSM-HYM-42437-G08	Pantoclis	Pantoclis VC025	BOLD:AEJ5166	DTIII5590-22
ZSM-HYM-42437-G07	Pantoclis	Pantoclis VC007	BOLD:ACC4798	DTIII5589-22
ZSM-HYM-42437-G06	Pantoclis	Pantoclis VC025	BOLD:AEJ5166	DTIII5588-22
ZSM-HYM-42437-G05	Pantoclis	Pantoclis VC022	BOLD:AER0771	DTIII5587-22
ZSM-HYM-33092-F10	Pantoclis	Pantoclis sulcata	BOLD:ACC4133	GBDTA2160-21
ZSM-HYM-33092-F12	Pantoclis	Pantoclis sulcata	BOLD:ACC4133	GBDTA2162-21
ZSM-HYM-42437-G02	Pantoclis	Pantoclis VC022	BOLD:AER0771	DTIII5584-22
ZSM-HYM-42437-G01	Zygota		BOLD:ACF9113	DTIII5583-22
ZSM-HYM-33104-G04	Pantoclis		BOLD:ACC6590	GBDTA3306-21
ZSM-HYM-42437-F11	Pantoclis	Pantoclis VC016		DTIII5581-22
ZSM-HYM-42437-F10	Pantoclis	Pantoclis VC015	BOLD:AEE9747	DTIII5580-22
ZSM-HYM-42437-F09	Pantoclis	Pantoclis VC014		DTIII5579-22
ZSM-HYM-42437-F08	Pantoclis	Pantoclis VC013		DTIII5578-22
ZSM-HYM-42437-F07	Pantoclis	Pantoclis VC012		DTIII5577-22
ZSM-HYM-42437-F06	Pantoclis	Pantoclis VC011		DTIII5576-22
ZSM-HYM-42437-F05	Pantoclis	Pantoclis VC010		DTIII5575-22
BC-ZSM-HYM-24118-C06	Pantoclis	Pantoclis VC007	BOLD:ACC4798	AMTPB1265-15
ZSM-HYM-42437-F03	Pantoclis	Pantoclis VC008		DTIII5573-22
ZSM-HYM-42437-F02	Pantoclis	Pantoclis VC007	BOLD:ACC4798	DTIII5572-22
ZSM-HYM-42437-F01	Pantoclis	Pantoclis VC006	BOLD:AAU9135	DTIII5571-22
ZSM-HYM-42437-E12	Pantoclis	Pantoclis VC005	BOLD:AEJ8197	DTIII5570-22
ZSM-HYM-42437-E11	Pantoclis	Pantoclis VC004	BOLD:ACC4505	DTIII5569-22
ZSM-HYM-33421-H04	Pantoclis	Pantoclis VC035	BOLD:ACC4369	BCHYM19106-21
ZSM-HYM-42437-E09	Pantoclis	Pantoclis VC002	BOLD:AEZ8161	DTIII5567-22
ZSM-HYM-42353-C10	Pantoclis	Pantoclis VC025	BOLD:AEJ5166	GBDTA16469-21
ZSM-HYM-42353-C07	Pantoclis	Pantoclis VC033	BOLD:AEE9747	GBDTA16466-21
ZSM-HYM-42437-E03	Pantoclis	Pantoclis VC002		DTIII5561-22
ZSM-HYM-42437-E02	Pantoclis	Pantoclis VC001		DTIII5560-22
ZSM-HYM-42461-F10	Pantoclis	Pantoclis VC025	BOLD:AEJ5166	DTIII7480-22
ZSM-HYM-33094-H08	Pantoclis	Pantoclis sulcata	BOLD:ACC4133	GBDTA2372-21
ZSM-HYM-42358-E09	Pantoclis		BOLD:AER0762	GBDTA16967-21
ZSM-HYM-42358-E07	Pantoclis	Pantoclis fuscata	BOLD:AER0772	GBDTA16965-21
ZSM-HYM-42353-B03	Pantoclis	Pantoclis VC020	BOLD:AER6238	GBDTA16450-21
ZSM-HYM-42353-B02	Pantoclis	Pantoclis hirtistilus	BOLD:AEK1332	GBDTA16449-21
ZSM-HYM-33094-H03	Pantoclis	Pantoclis VC025	BOLD:AEJ5166	GBDTA2367-21
ZSM-HYM-42437-F04	Pantoclis	Pantoclis VC009		DTIII5574-22
ZSM-HYM-33092-E04	Pantoclis	Pantoclis VC006	BOLD:AAU9135	GBDTA2142-21
ZSM-HYM-33097-B10	Pantoclis	Pantoclis VC035	BOLD:ACC4369	GBDTA2587-21
ZSM-HYM-33092-E02	Pantoclis	Pantoclis VC006	BOLD:AAU9135	GBDTA2140-21
ZSM-HYM-33094-G11	Pantoclis	Pantoclis VC033	BOLD:AEE9747	GBDTA2363-21
ZSM-HYM-33092-E01	Pantoclis	Pantoclis VC006	BOLD:AAU9135	GBDTA2139-21
ZSM-HYM-33094-G10	Pantoclis	Pantoclis VC006	BOLD:AAU9135	GBDTA2362-21
BC-ZSM-HYM-24118-C04	Pantoclis	Pantoclis VC006	BOLD:AAU9135	AMTPB1263-15
ZSM-HYM-33096-E08	Zygota		BOLD:ACF9113	GBDTA2526-21
ZSM-HYM-33104-H09	Pantoclis	Pantoclis VC025	BOLD:AEJ5166	GBDTA3323-21
ZSM-HYM-33104-H07	Pantoclis	Pantoclis hirtistilus	BOLD:AEK1332	GBDTA3321-21
ZSM-HYM-42352-G10	Pantoclis	Pantoclis VC025	BOLD:AEJ5166	GBDTA16422-21
ZSM-HYM-42467-H11	Pantoclis		BOLD:ACI8532	DTIII8075-22
ZSM-HYM-42352-G04	Pantoclis	Pantoclis VC025	BOLD:AEJ5166	GBDTA16416-21
ZSM-HYM-42467-H06	Pantoclis		BOLD:ACI4657	DTIII8070-22
ZSM-HYM-42467-H05	Pantoclis	Pantoclis VC003	BOLD:ACD9907	DTIII8069-22
ZSM-HYM-42437-E10	Pantoclis	Pantoclis VC003	BOLD:ACD9907	DTIII5568-22
ZSM-HYM-42467-H02	Pantoclis	Pantoclis VC035	BOLD:ACC4369	DTIII8066-22
ZSM-HYM-42462-D11	Pantoclis	Pantoclis VC006	BOLD:AAU9135	DTIII7552-22
ZSM-HYM-42352-F04	Pantoclis	Pantoclis VC025	BOLD:AEJ5166	GBDTA16404-21
ZSM-HYM-33092-C10	Pantoclis		BOLD:ACC1837	GBDTA2124-21
ZSM-HYM-42462-D04	Zygota		BOLD:ACF9113	DTIII7545-22
ZSM-HYM-42467-G04	Pantoclis		BOLD:ACC6590	DTIII8056-22
ZSM-HYM-42442-B10	Pantoclis	Pantoclis fuscata	BOLD:AER0772	DTIII6007-22
ZSM-HYM-33092-C07	Pantoclis	Pantoclis sulcata	BOLD:ACC4133	GBDTA2121-21
ZSM-HYM-42462-C11	Pantoclis		BOLD:ACC1837	DTIII7540-22
ZSM-HYM-33096-H08	Pantoclis		BOLD:ACC6590	GBDTA2562-21
ZSM-HYM-42437-G03	Pantoclis	Pantoclis VC020	BOLD:AER6238	DTIII5585-22
ZSM-HYM-33096-H06	Pantoclis	Pantoclis VC003	BOLD:ACD9907	GBDTA2560-21
ZSM-HYM-33094-E10	Pantoclis	Pantoclis VC025	BOLD:AEJ5166	GBDTA2338-21
ZSM-HYM-42353-B01	Pantoclis	Pantoclis VC022	BOLD:AER0771	GBDTA16448-21
ZSM-HYM-42352-C12	Pantoclis			GBDTA16376-21
ZSM-HYM-33092-B09	Pantoclis	Pantoclis VC035	BOLD:ACC4369	GBDTA2111-21
ZSM-HYM-42436-E08	Pantoclis	Pantoclis sulcata	BOLD:ACC4133	DTIII5471-22
ZSM-HYM-33092-B06	Pantoclis		BOLD:ACP3159	GBDTA2108-21
ZSM-HYM-42352-C03	Pantoclis			GBDTA16367-21
ZSM-HYM-42352-C02	Pantoclis	Pantoclis VC025	BOLD:AEJ5166	GBDTA16366-21
ZSM-HYM-42352-C01	Pantoclis	Pantoclis VC021	BOLD:ACP6764	GBDTA16365-21
ZSM-HYM-33096-G10	Pantoclis	Pantoclis VC035	BOLD:ACC4369	GBDTA2552-21
ZSM-HYM-42431-A08	Pantoclis	Pantoclis VC035	BOLD:ACC4369	DTIII4948-22
ZSM-HYM-42352-B10	Pantoclis			GBDTA16362-21
ZSM-HYM-42462-A01	Pantoclis		BOLD:AAG5112	DTIII7506-22
ZSM-HYM-42461-H09	Pantoclis		BOLD:ACC1837	DTIII7503-22
ZSM-HYM-33092-B01	Pantoclis	Pantoclis VC035	BOLD:ACC4369	GBDTA2103-21
ZSM-HYM-42352-B03	Pantoclis		BOLD:ACG4055	GBDTA16355-21
ZSM-HYM-42352-B01	Pantoclis	Pantoclis VC025	BOLD:AEJ5166	GBDTA16353-21
ZSM-HYM-33094-D09	Pantoclis		BOLD:ACG4055	GBDTA2325-21
ZSM-HYM-42461-H01	Pantoclis		BOLD:ACG4055	DTIII7495-22
ZSM-HYM-42461-G11	Pantoclis		BOLD:ACC1837	DTIII7493-22
ZSM-HYM-42462-B03	Pantoclis		BOLD:AEY1054	DTIII7520-22
ZSM-HYM-42353-E01	Pantoclis	Pantoclis VC025	BOLD:AEJ5166	GBDTA16484-21
ZSM-HYM-33092-A06	Pantoclis		BOLD:ACI8532	GBDTA2096-21
ZSM-HYM-42461-G03	Pantoclis		BOLD:AEY1054	DTIII7485-22
ZSM-HYM-42358-F01	Pantoclis	Pantoclis VC007	BOLD:ACC4798	GBDTA16971-21
ZSM-HYM-42351-H09	Pantoclis			GBDTA16338-21
ZSM-HYM-42430-G03	Pantoclis		BOLD:AAG5112	DTIII4920-22
ZSM-HYM-42430-G01	Pantoclis	Pantoclis trisulcata	BOLD:ACK3275	DTIII4918-22
ZSM-HYM-42351-D06	Pantoclis	Pantoclis VC025	BOLD:AEJ5166	GBDTA16287-21
ZSM-HYM-33091-H10	Pantoclis	Pantoclis VC037	BOLD:ACS7934	GBDTA2089-21
ZSM-HYM-42351-G09	Pantoclis			GBDTA16326-21
ZSM-HYM-42437-E08	Pantoclis	Pantoclis VC001	BOLD:AFA4610	DTIII5566-22
ZSM-HYM-33122-G07	Pantoclis		BOLD:AEJ5888	GBDTA4259-21
ZSM-HYM-42461-E05	Zygota		BOLD:ACF9113	DTIII7463-22
ZSM-HYM-33104-B09	Pantoclis		BOLD:ACX9811	GBDTA3251-21
ZSM-HYM-33104-B08	Pantoclis		BOLD:ACC4799	GBDTA3250-21
ZSM-HYM-33094-C01	Pantoclis	Pantoclis hirtistilus	BOLD:AAY6828	GBDTA2305-21
ZSM-HYM-33096-E07	Pantoclis	Pantoclis VC003	BOLD:ACD9907	GBDTA2525-21
ZSM-HYM-33127-H08	Pantoclis	Pantoclis VC033	BOLD:AEE9747	GBDTA4747-21
ZSM-HYM-33091-G08	Pantoclis		BOLD:ACC1837	GBDTA2075-21
ZSM-HYM-33091-G07	Pantoclis	Pantoclis VC033	BOLD:AEE9747	GBDTA2074-21
ZSM-HYM-33091-G06	Pantoclis	Pantoclis VC035	BOLD:ACC4369	GBDTA2073-21
ZSM-HYM-33103-H11	Pantoclis		BOLD:ACI4657	GBDTA3230-21
ZSM-HYM-42351-D08	Pantoclis	Pantoclis VC025	BOLD:AEJ5166	GBDTA16289-21
ZSM-HYM-33096-E01	Pantoclis	Pantoclis VC003	BOLD:ACD9907	GBDTA2519-21
ZSM-HYM-33094-E03	Pantoclis	Pantoclis VC025	BOLD:AEJ5166	GBDTA2331-21
ZSM-HYM-42351-D05	Pantoclis		BOLD:AAU9879	GBDTA16286-21
ZSM-HYM-33105-A07	Pantoclis	Pantoclis VC025	BOLD:AEJ5166	GBDTA3332-21
ZSM-HYM-33091-G03	Pantoclis	Pantoclis VC006	BOLD:AAU9135	GBDTA2070-21
ZSM-HYM-42351-D01	Pantoclis	Pantoclis VC020	BOLD:AER6238	GBDTA16282-21
ZSM-HYM-33091-F11	Pantoclis	Pantoclis sulcata	BOLD:ACC4133	GBDTA2066-21
ZSM-HYM-42356-F06	Pantoclis		BOLD:ACI8532	GBDTA16786-21
ZSM-HYM-33091-F10	Pantoclis		BOLD:ACX9811	GBDTA2065-21
ZSM-HYM-42461-A06	Pantoclis	Pantoclis VC006	BOLD:AAU9135	DTIII7416-22
ZSM-HYM-42462-A02	Pantoclis		BOLD:ACC1837	DTIII7507-22
ZSM-HYM-42461-A03	Pantoclis		BOLD:ACB2486	DTIII7413-22
ZSM-HYM-33091-F07	Pantoclis		BOLD:ACC6590	GBDTA2062-21
ZSM-HYM-33094-A07	Pantoclis		BOLD:ACI8532	GBDTA2287-21
ZSM-HYM-42351-B02	Pantoclis	Pantoclis VC025	BOLD:AEJ5166	GBDTA16259-21
ZSM-HYM-42435-C05	Zygota		BOLD:ACF9113	DTIII5349-22
ZSM-HYM-42354-H01	Pantoclis			GBDTA16615-21
BC-ZSM-HYM-24121-C06	Pantoclis	Pantoclis sulcata	BOLD:ACC4133	AMTPB1550-15
ZSM-HYM-42353-A09	Pantoclis			GBDTA16444-21
ZSM-HYM-42356-F05	Pantoclis	Pantoclis VC035	BOLD:ACC4369	GBDTA16785-21
ZSM-HYM-42435-B08	Pantoclis		BOLD:AEY1054	DTIII5340-22
ZSM-HYM-42354-G11	Pantoclis			GBDTA16613-21
BC-ZSM-HYM-24121-E03	Pantoclis		BOLD:ACR5407	AMTPB1571-15
ZSM-HYM-42460-F04	Pantoclis	Pantoclis VC006	BOLD:AAU9135	DTIII7379-22
ZSM-HYM-33093-H05	Pantoclis	Pantoclis sulcata	BOLD:ACC4133	GBDTA2274-21
ZSM-HYM-42460-F02	Pantoclis		BOLD:ACC1837	DTIII7377-22
ZSM-HYM-42354-G09	Pantoclis			GBDTA16611-21
ZSM-HYM-33093-H01	Pantoclis	Pantoclis VC035	BOLD:ACC4369	GBDTA2270-21
ZSM-HYM-42460-E05	Pantoclis		BOLD:ACC6590	DTIII7368-22
ZSM-HYM-33093-G12	Pantoclis	Pantoclis VC006	BOLD:AAU9135	GBDTA2269-21
ZSM-HYM-42460-E01	Pantoclis		BOLD:AER0762	DTIII7364-22
ZSM-HYM-33094-A09	Pantoclis		BOLD:AAU9864	GBDTA2289-21
ZSM-HYM-42460-D09	Pantoclis		BOLD:AER0762	DTIII7360-22
ZSM-HYM-42353-H03	Pantoclis			GBDTA16522-21
ZSM-HYM-42355-H06	Pantoclis		BOLD:ACI8532	GBDTA16715-21
ZSM-HYM-42423-H08	Pantoclis		BOLD:AEX0184	DTIII4272-22
ZSM-HYM-42355-H01	Pantoclis		BOLD:ACG4055	GBDTA16710-21
ZSM-HYM-33091-D01	Pantoclis	Pantoclis hirtistilus	BOLD:AAY6828	GBDTA2032-21
ZSM-HYM-33093-E03	Pantoclis	Pantoclis VC035	BOLD:ACC4369	GBDTA2236-21
ZSM-HYM-33098-C10	Pantoclis		BOLD:AEJ8197	GBDTA2694-21
ZSM-HYM-42352-E05	Zygota	Zygota spinosa	BOLD:AEL5584	GBDTA16393-21
ZSM-HYM-42437-E07	Zygota	Zygota sordida	BOLD:AEJ6743	DTIII5565-22
ZSM-HYM-33093-E11	Zygota	Zygota abdominalis	BOLD:AEJ6743	GBDTA2244-21
ZSM-HYM-42463-E12	Zygota	Zygota pubescens	BOLD:ACC4346	DTIII7660-22
ZSM-HYM-42351-A11	Zygota	Zygota spinosa	BOLD:AER0775	GBDTA16256-21
ZSM-HYM-33094-A04	Zygota	Zygota excisor	BOLD:AEL3896	GBDTA2284-21
ZSM-HYM-33104-H06	Zygota	Zygota nigra	BOLD:AEJ4945	GBDTA3320-21
ZSM-HYM-42351-A10	Zygota	Zygota ruficornis	BOLD:AEY0233	GBDTA16255-21
ZSM-HYM-42437-A11	Zygota	Zygota congener	BOLD:AAI8609	DTIII5521-22
ZSM-HYM-42355-A04	Zygota	Zygota parallela	BOLD:AEJ0893	GBDTA16629-21
ZSM-HYM-42437-A08	Zygota	Zygota VC008		DTIII5518-22
ZSM-HYM-42352-F08	Zygota	Zygota ruficornis	BOLD:AEK5610	GBDTA16408-21
ZSM-HYM-42354-H04	Zygota	Zygota parallela		GBDTA16618-21
ZSM-HYM-42354-G10	Zygota	Zygota ruficornis		GBDTA16612-21
ZSM-HYM-42437-A05	Zygota	Zygota excisor	BOLD:AER4128	DTIII5515-22
ZSM-HYM-42351-E12	Zygota	Zygota croton	BOLD:AEK1965	GBDTA16305-21
ZSM-HYM-42352-G05	Zygota	Zygota ruficornis		GBDTA16417-21
ZSM-HYM-42354-D11	Zygota	Zygota ruficornis		GBDTA16577-21
ZSM-HYM-42354-D07	Zygota	Zygota ruficornis	BOLD:AEK5610	GBDTA16573-21
ZSM-HYM-42354-D05	Zygota	Zygota ruficornis		GBDTA16571-21
ZSM-HYM-33093-B01	Zygota	Zygota spinosipes	BOLD:ACK3325	GBDTA2198-21
ZSM-HYM-42353-F02	Zygota	Zygota spinosa	BOLD:AEL5584	GBDTA16497-21
ZSM-HYM-42354-B09	Zygota	Zygota croton	BOLD:AEK1965	GBDTA16551-21
ZSM-HYM-33093-A02	Zygota	Zygota abdominalis	BOLD:AEJ6743	GBDTA2187-21
ZSM-HYM-42354-B01	Zygota	Zygota ruficornis		GBDTA16543-21
ZSM-HYM-33092-H10	Zygota	Zygota abdominalis	BOLD:AEJ6743	GBDTA2184-21
ZSM-HYM-42354-A03	Zygota	Zygota croton	BOLD:AEK1965	GBDTA16533-21
ZSM-HYM-42353-H11	Zygota	Zygota croton	BOLD:AEK1965	GBDTA16530-21
ZSM-HYM-42353-H09	Zygota	Zygota parallela		GBDTA16528-21
ZSM-HYM-33092-H05	Zygota	Zygota abdominalis	BOLD:AEJ6743	GBDTA2179-21
ZSM-HYM-42353-H07	Zygota	Zygota ruficornis		GBDTA16526-21
ZSM-HYM-33092-G12	Zygota	Zygota pubescens	BOLD:ACC4346	GBDTA2174-21
ZSM-HYM-42353-G04	Zygota	Zygota nigra	BOLD:AEJ4945	GBDTA16511-21
ZSM-HYM-42351-E09	Zygota	Zygota vigil		GBDTA16302-21
ZSM-HYM-42353-G01	Zygota	Zygota spinosa		GBDTA16508-21
ZSM-HYM-42353-F12	Zygota	Zygota spinosa	BOLD:AER0775	GBDTA16507-21
ZSM-HYM-42353-F05	Zygota	Zygota spinosipes	BOLD:ACK3325	GBDTA16500-21
ZSM-HYM-42352-E12	Zygota	Zygota spinosa	BOLD:AEL5584	GBDTA16400-21
ZSM-HYM-33092-G01	Zygota	Zygota excisor	BOLD:AEJ0891	GBDTA2163-21
ZSM-HYM-42353-D02	Zygota	Zygota croton	BOLD:AEK1965	GBDTA16473-21
ZSM-HYM-42353-C12	Zygota	Zygota spinosa	BOLD:AEL5584	GBDTA16471-21
ZSM-HYM-33092-F03	Pantoclis		BOLD:AEK0729	GBDTA2153-21
ZSM-HYM-33094-H10	Zygota	Zygota ruficornis	BOLD:AEK5610	GBDTA2374-21
ZSM-HYM-42437-E01	Zygota	Zygota abdominalis	BOLD:AEJ6743	DTIII5559-22
ZSM-HYM-42437-D11	Zygota	Zygota VC047		DTIII5557-22
ZSM-HYM-42437-D10	Zygota	Zygota VC046		DTIII5556-22
ZSM-HYM-42437-D09	Zygota	Zygota VC045		DTIII5555-22
ZSM-HYM-42437-D08	Zygota	Zygota VC044	BOLD:AEL5584	DTIII5554-22
ZSM-HYM-42437-D07	Zygota	Zygota VC043		DTIII5553-22
ZSM-HYM-42437-D06	Zygota	Zygota VC042		DTIII5552-22
ZSM-HYM-42437-D05	Zygota	Zygota VC041		DTIII5551-22
ZSM-HYM-42437-D04	Zygota	Zygota VC040		DTIII5550-22
ZSM-HYM-42437-D03	Zygota	Zygota VC039		DTIII5549-22
ZSM-HYM-42437-D02	Zygota	Zygota VC038		DTIII5548-22
ZSM-HYM-42437-D01	Zygota	Zygota angularis	BOLD:ACQ5437	DTIII5547-22
ZSM-HYM-42437-C12	Zygota	Zygota VC036		DTIII5546-22
ZSM-HYM-42437-C11	Zygota	Zygota VC035		DTIII5545-22
ZSM-HYM-42437-C10	Zygota	Zygota VC034		DTIII5544-22
ZSM-HYM-42437-C08	Zygota	Zygota VC032		DTIII5542-22
ZSM-HYM-42437-C07	Zygota	Zygota VC031		DTIII5541-22
ZSM-HYM-42437-C06	Zygota	Zygota VC030		DTIII5540-22
ZSM-HYM-42437-C05	Zygota	Zygota VC029		DTIII5539-22
ZSM-HYM-42353-A06	Zygota	Zygota croton	BOLD:AEK1965	GBDTA16441-21
ZSM-HYM-42437-C03	Zygota	Zygota VC027		DTIII5537-22
ZSM-HYM-42437-C02	Zygota	Zygota VC026		DTIII5536-22
ZSM-HYM-42437-C01	Zygota	Zygota VC025		DTIII5535-22
ZSM-HYM-42437-B12	Zygota	Zygota excisor	BOLD:AEL3896	DTIII5534-22
ZSM-HYM-42437-B11	Zygota	Zygota croton	BOLD:AEK1965	DTIII5533-22
ZSM-HYM-42352-H11	Zygota	Zygota spinosa		GBDTA16435-21
ZSM-HYM-42352-H10	Zygota	Zygota spinosa	BOLD:AEL5584	GBDTA16434-21
ZSM-HYM-42437-B08	Zygota	Zygota pubescens	BOLD:ACC4346	DTIII5530-22
ZSM-HYM-42437-B07	Zygota	Zygota VC019		DTIII5529-22
ZSM-HYM-33092-D10	Zygota	Zygota abdominalis	BOLD:AEJ6743	GBDTA2136-21
ZSM-HYM-42437-B04	Zygota	Zygota excisor	BOLD:AEJ0891	DTIII5526-22
ZSM-HYM-42437-B03	Zygota	Zygota VC015		DTIII5525-22
ZSM-HYM-42437-B02	Zygota	Zygota spinosipes	BOLD:AEY9457	DTIII5524-22
ZSM-HYM-42437-B01	Zygota	Zygota nigra	BOLD:AEJ4945	DTIII5523-22
ZSM-HYM-42437-A12	Zygota	Zygota spinosa	BOLD:AEL5584	DTIII5522-22
ZSM-HYM-33104-H05	Zygota	Zygota croton	BOLD:AEK1965	GBDTA3319-21
ZSM-HYM-42437-A10	Zygota	Zygota VC010		DTIII5520-22
ZSM-HYM-42352-G09	Zygota	Zygota pubescens	BOLD:ACC4346	GBDTA16421-21
ZSM-HYM-42437-A07	Zygota		BOLD:ACF9113	DTIII5517-22
ZSM-HYM-42437-A06	Zygota	Zygota congener	BOLD:AAI8609	DTIII5516-22
ZSM-HYM-33094-G02	Zygota	Zygota ruficornis	BOLD:AEK5610	GBDTA2354-21
ZSM-HYM-42437-A04	Zygota	Zygota ruficornis	BOLD:AEY0233	DTIII5514-22
ZSM-HYM-42437-A03	Zygota	Zygota VC003		DTIII5513-22
ZSM-HYM-42351-E08	Zygota	Zygota croton	BOLD:AEK1965	GBDTA16301-21
ZSM-HYM-42437-A01	Zygota	Zygota VC001		DTIII5511-22
ZSM-HYM-42352-G01	Zygota	Zygota croton	BOLD:AEK1965	GBDTA16413-21
ZSM-HYM-42352-F09	Zygota	Zygota spinosa	BOLD:AEL5584	GBDTA16409-21
ZSM-HYM-42462-D12	Zygota	Zygota ruficornis	BOLD:AEK5610	DTIII7553-22
ZSM-HYM-42462-D09	Zygota	Zygota nigra	BOLD:AEJ4945	DTIII7550-22
ZSM-HYM-42462-D08	Zygota	Zygota ruficornis	BOLD:AEK5610	DTIII7549-22
ZSM-HYM-42352-F03	Zygota	Zygota spinosa	BOLD:AEL5584	GBDTA16403-21
ZSM-HYM-33097-A03	Zygota	Zygota excisor	BOLD:AEL3896	GBDTA2568-21
ZSM-HYM-33094-F06	Zygota	Zygota spinosa	BOLD:AEL5584	GBDTA2346-21
ZSM-HYM-42467-G03	Zygota	Zygota excisor	BOLD:AEJ0891	DTIII8055-22
ZSM-HYM-42462-D01	Zygota	Zygota angularis	BOLD:ACQ5437	DTIII7542-22
ZSM-HYM-42462-C10	Zygota	Zygota excisor	BOLD:AER4128	DTIII7539-22
ZSM-HYM-42462-C09	Zygota	Zygota spinosipes	BOLD:ACK3325	DTIII7538-22
ZSM-HYM-42352-E04	Zygota	Zygota ruficornis		GBDTA16392-21
ZSM-HYM-42462-C04	Zygota	Zygota nigra	BOLD:AEJ4945	DTIII7533-22
ZSM-HYM-42352-D09	Zygota	Zygota spinosa	BOLD:AEL5584	GBDTA16385-21
ZSM-HYM-42462-B10	Zygota	Zygota nigra	BOLD:AEJ4945	DTIII7527-22
ZSM-HYM-42462-B04	Zygota	Zygota ruficornis	BOLD:AEX2887	DTIII7521-22
ZSM-HYM-42462-A06	Zygota	Zygota spinosipes	BOLD:ACK3325	DTIII7511-22
ZSM-HYM-42352-B07	Zygota	Zygota spinosa		GBDTA16359-21
ZSM-HYM-42461-H04	Zygota	Zygota parallela	BOLD:ACU1498	DTIII7498-22
ZSM-HYM-42461-H03	Zygota	Zygota spinosipes	BOLD:AEY9457	DTIII7497-22
ZSM-HYM-39100-C06	Zygota			DIAIS315-23
ZSM-HYM-39100-C05	Zygota			DIAIS314-23
ZSM-HYM-42461-B11	Zygota			DTIII7433-22
ZSM-HYM-39100-C04	Zygota			DIAIS313-23
ZSM-HYM-39092-G12	Zygota			DIAIS179-23
ZSM-HYM-39100-B09	Zygota			DIAIS306-23
ZSM-HYM-39092-F08	Zygota			DIAIS163-23
ZSM-HYM-39092-F07	Zygota			DIAIS162-23
ZSM-HYM-39092-F03	Zygota			DIAIS158-23
ZSM-HYM-39092-E10	Zygota			DIAIS153-23
ZSM-HYM-39092-E09	Zygota			DIAIS152-23
ZSM-HYM-39092-E07	Zygota			DIAIS150-23
ZSM-HYM-39092-E06	Zygota			DIAIS149-23
ZSM-HYM-39092-E05	Zygota			DIAIS148-23
ZSM-HYM-39092-E04	Zygota			DIAIS147-23
ZSM-HYM-39093-D08	Zygota			DIAIS234-23
ZSM-HYM-39093-G08	Zygota			DIAIS270-23
ZSM-HYM-39093-G04	Zygota			DIAIS266-23
ZSM-HYM-39093-G02	Zygota			DIAIS264-23
ZSM-HYM-39093-G01	Zygota			DIAIS263-23
ZSM-HYM-39100-H06	Zygota			DIAIS375-23
ZSM-HYM-39100-G07	Zygota			DIAIS364-23
ZSM-HYM-39100-G05	Zygota			DIAIS362-23
ZSM-HYM-39100-G04	Zygota			DIAIS361-23
ZSM-HYM-39100-G01	Zygota			DIAIS358-23
ZSM-HYM-42437-H11	Pantoclis			DTIII5605-22
BIOUG05398-F07	Pantoclis		BOLD:ACC1837	GMGRC1287-13
ZSM-HYM-42352-A10	Zygota	Zygota spinosa	BOLD:AEL5584	GBDTA16350-21
ZSM-HYM-42461-G04	Zygota	Zygota ruficornis	BOLD:AEK5610	DTIII7486-22
ZSM-HYM-42351-H10	Zygota	Zygota spinosa	BOLD:AEL5584	GBDTA16339-21
ZSM-HYM-42461-F06	Zygota	Zygota parallela	BOLD:ACU1498	DTIII7476-22
ZSM-HYM-42461-F04	Zygota	Zygota nigra	BOLD:AEJ4945	DTIII7474-22
ZSM-HYM-42351-G07	Zygota	Zygota ruficornis		GBDTA16324-21
ZSM-HYM-42461-E02	Zygota	Zygota parallela	BOLD:ACU1498	DTIII7460-22
ZSM-HYM-42461-E01	Zygota	Zygota spinosipes	BOLD:AEY9457	DTIII7459-22
ZSM-HYM-33091-G12	Pantoclis	Pantoclis trisulcata	BOLD:ACK3275	GBDTA2079-21
ZSM-HYM-42435-G07	Zygota	Zygota parallela	BOLD:ACU1498	DTIII5399-22
ZSM-HYM-42435-G06	Zygota	Zygota parallela	BOLD:ACU1498	DTIII5398-22
ZSM-HYM-42351-E07	Zygota	Zygota croton		GBDTA16300-21
ZSM-HYM-33094-H05	Zygota	Zygota excisor	BOLD:AER4128	GBDTA2369-21
ZSM-HYM-42351-E03	Zygota	Zygota spinosa		GBDTA16296-21
ZSM-HYM-42351-E02	Zygota	Zygota parallela		GBDTA16295-21
ZSM-HYM-42435-F09	Zygota	Zygota spinosa	BOLD:AEL5584	DTIII5389-22
ZSM-HYM-42461-B10	Zygota	Zygota spinosa	BOLD:AEL5584	DTIII7432-22
ZSM-HYM-33091-G04	Zygota	Zygota abdominalis	BOLD:AEJ6743	GBDTA2071-21
ZSM-HYM-42435-E05	Zygota	Zygota parallela	BOLD:ACU1498	DTIII5373-22
ZSM-HYM-42435-D11	Zygota	Zygota parallela	BOLD:ACU1498	DTIII5367-22
ZSM-HYM-42435-D09	Zygota	Zygota ruficornis	BOLD:AEY0233	DTIII5365-22
ZSM-HYM-42353-A02	Zygota	Zygota croton		GBDTA16437-21
ZSM-HYM-42351-B04	Zygota	Zygota croton	BOLD:AEK1965	GBDTA16261-21
ZSM-HYM-42351-B03	Zygota	Zygota congener	BOLD:AAI8609	GBDTA16260-21
ZSM-HYM-42351-B01	Zygota	Zygota spinosa		GBDTA16258-21
ZSM-HYM-42351-A12	Zygota			GBDTA16257-21
ZSM-HYM-42435-C09	Zygota	Zygota parallela	BOLD:ACU1498	DTIII5353-22
ZSM-HYM-42435-C08	Zygota	Zygota parallela	BOLD:ACU1498	DTIII5352-22
ZSM-HYM-42351-A08	Zygota	Zygota spinosa		GBDTA16253-21
ZSM-HYM-42461-H10	Zygota	Zygota croton	BOLD:AEK1965	DTIII7504-22
ZSM-HYM-42460-F06	Zygota	Zygota parallela	BOLD:ACU1498	DTIII7381-22
ZSM-HYM-42353-H08	Zygota	Zygota ruficornis	BOLD:AEK5610	GBDTA16527-21
ZSM-HYM-42437-C04	Zygota	Zygota VC028		DTIII5538-22
ZSM-HYM-42460-E10	Zygota	Zygota pubescens	BOLD:ACC4346	DTIII7373-22
ZSM-HYM-33094-D10	Zygota	Zygota parallela	BOLD:AEJ0893	GBDTA2326-21
ZSM-HYM-42460-D06	Zygota	Zygota parallela	BOLD:ACU1498	DTIII7357-22
ZSM-HYM-42460-D03	Zygota	Zygota parallela	BOLD:ACU1498	DTIII7354-22
ZSM-HYM-42460-D01	Zygota	Zygota parallela	BOLD:ACU1498	DTIII7352-22
ZSM-HYM-42437-B10	Zygota	Zygota VC022		DTIII5532-22
ZSM-HYM-33090-G12	Zygota	Zygota parallela	BOLD:AEJ0893	GBDTA1984-21
ZSM-HYM-42437-B09	Zygota	Zygota VC021		DTIII5531-22
ZSM-HYM-42352-H09	Zygota	Zygota spinosa		GBDTA16433-21
